# Supplementary material for: Coxiella burnetii and Related Tick Endosymbionts Evolved from Pathogenic Ancestors
Source: Genome Biol Evol. 2021 May 19;13(7):evab108. doi: 10.1093/gbe/evab108 (PMC8290121; doi:10.1093/gbe/evab108)
Supplement: evab108_Supplementary_Data [file evab108_supplementary_data.zip]

Archive with 4 entries (4 files):
- CLEOA-supl-figure-legends.docx
- FigS1_rev_v1.pdf
- FigS2_rev.pdf
- Supplemental_Tables_Review_v2.xlsx
