# Supplementary material for: Coxiella burnetii and Related Tick Endosymbionts Evolved from Pathogenic Ancestors
Source: Genome Biol Evol. 2021 May 19;13(7):evab108. doi: 10.1093/gbe/evab108 (PMC8290121; doi:10.1093/gbe/evab108)
Supplement: evab108_Supplementary_Data [file evab108_supplementary_data.zip › Supplemental_Tables_Review_v2.xlsx]

## Sheet: S1
Table S1. Genes Used to Generate Legionellales Phylogenomic Trees Figures 1 & S2
protein_id	locus_tag	NCBI Annotation	Fig 1	Fig S3
NP_819060.3	CBU_0004	DNA gyrase subunit B		X
NP_819134.1	CBU_0081	proline--tRNA ligase		X
NP_819166.1	CBU_0116	S-adenosyl-methyltransferase	X	X
NP_819167.1	CBU_0117	cell division protein		X
NP_819174.1	CBU_0124	UDP-N-acetylmuramoyl-tripeptide--D-alanyl-D-alanine ligase	X	X
NP_819175.1	CBU_0125	phospho-N-acetylmuramoyl-pentapeptide-transferase		X
NP_819182.1	CBU_0132	cell division protein	X	X
NP_819186.1	CBU_0136	UDP-N-acetylmuramate--alanine ligase		X
NP_819190.2	CBU_0140	cell division protein		X
NP_819191.3	CBU_0141	cell division protein		X
NP_819227.1	CBU_0181	tyrosine--tRNA ligase		X
NP_819251.2	CBU_0205	glutamine--tRNA ligase		X
NP_819269.3	CBU_0225	transcription termination/antitermination protein NusG		X
NP_819272.1	CBU_0228	50S ribosomal protein L10	X	X
NP_819273.1	CBU_0229	50S ribosomal protein L12 (L7/L12)		X
NP_819275.2	CBU_0231	DNA-directed RNA polymerase subunit beta		X
NP_819276.1	CBU_0232	DNA-directed RNA polymerase subunit beta'		X
NP_819277.3	CBU_0233	30S ribosomal protein S12	X	X
NP_819278.1	CBU_0234	30S ribosomal protein S7	X	X
NP_819279.1	CBU_0235	protein translation elongation factor G		X
NP_819282.1	CBU_0238	50S ribosomal protein L3	X	X
NP_819283.2	CBU_0239	50S ribosomal protein L4	X	X
NP_819284.1	CBU_0240	50S ribosomal protein L23	X	X
NP_819285.1	CBU_0241	50S ribosomal protein L2	X	X
NP_819286.1	CBU_0242	30S ribosomal protein S19	X	X
NP_819287.1	CBU_0243	50S ribosomal protein L22	X	X
NP_819288.1	CBU_0244	30S ribosomal protein S3		X
NP_819289.1	CBU_0245	50S ribosomal protein L16	X	X
NP_819290.1	CBU_0246	50S ribosomal protein L29	X	X
NP_819291.2	CBU_0247	30S ribosomal protein S17	X	X
NP_819292.1	CBU_0248	50S ribosomal protein L14	X	X
NP_819293.1	CBU_0249	50S ribosomal protein L24	X	X
NP_819294.1	CBU_0250	50S ribosomal protein L5		X
NP_819295.1	CBU_0251	30S ribosomal protein S14		X
NP_819298.1	CBU_0254	50S ribosomal protein L18	X	X
NP_819302.1	CBU_0258	protein translocase subunit	X	X
NP_819306.1	CBU_0262	30S ribosomal protein S4	X	X
NP_819307.1	CBU_0263	DNA-directed RNA polymerase subunit alpha	X	X
NP_819308.1	CBU_0264	50S ribosomal protein L17	X	X
NP_819332.1	CBU_0288	phosphopantetheine adenylyltransferase	X	X
NP_819334.1	CBU_0290	50S ribosomal protein L33		X
NP_819335.1	CBU_0291	50S ribosomal protein L28	X	X
NP_819336.2	CBU_0293	deoxyuridine 5'-triphosphate nucleotidohydrolase		X
NP_819342.3	CBU_0299	ribonuclease PH	X	X
NP_819344.1	CBU_0301	guanylate kinase	X	X
NP_819355.1	CBU_0312	methenyltetrahydrofolate cyclohydrolase	X	X
NP_819359.1	CBU_0316	ribonuclease HI	X	X
NP_819360.2	CBU_0317	DNA polymerase III subunit epsilon	X	X
NP_819424.2	CBU_0385	50S ribosomal protein L21		X
NP_819425.1	CBU_0386	50S ribosomal protein L27	X	X
NP_819426.1	CBU_0387	GTP-binding protein	X	X
NP_819428.1	CBU_0389	30S ribosomal protein S20	X	X
NP_819430.2	CBU_0391	FMN adenylyltransferase	X	X
NP_819435.1	CBU_0396	isoleucine--tRNA ligase		X
NP_819461.1	CBU_0423	pantoate--beta-alanine ligase	X	X
NP_819462.1	CBU_0424	3-methyl-2-oxobutanoate hydroxymethyltransferase		X
NP_819467.1	CBU_0430	lysine--tRNA ligase	X	X
NP_819479.1	CBU_0442	50S ribosomal protein L19	X	X
NP_819480.1	CBU_0443	tRNA (Guanine-N(1)-)-methyltransferase	X	X
NP_819482.2	CBU_0445	30S ribosomal protein S16		X
NP_819490.1	CBU_0454	adenylate kinase	X	X
NP_819497.1	CBU_0461	pyruvate dehydrogenase E1 component		X
NP_819521.1	CBU_0486	ribonuclease E		X
NP_819525.1	CBU_0491	50S ribosomal protein L32	X	X
NP_819526.1	CBU_0492	fatty acid/phospholipid synthesis protein		X
NP_819530.1	CBU_0496	acyl carrier protein	X	X
NP_819533.3	CBU_0499	dTMP kinase		X
NP_819540.1	CBU_0506	single-stranded-DNA-specific exonuclease		X
NP_819556.2	CBU_0524	DNA gyrase subunit A		X
NP_819559.1	CBU_0527	cytidylate kinase	X	X
NP_819560.3	CBU_0528	30S ribosomal protein S1	X	X
NP_819563.1	CBU_0531	orotidine 5'-phosphate decarboxylase	X	X
NP_819574.2	CBU_0542	NAD-dependent DNA ligase		X
NP_819597.1	CBU_0567	metal-binding protein	X	X
NP_819599.1	CBU_0569	tRNA 2-methylthioadenosine synthase	X	X
NP_819613.1	CBU_0583	glutaredoxin	X	X
NP_819828.1	CBU_0808	valine--tRNA ligase		X
NP_819829.2	CBU_0809	membrane-spanning protein	X	X
NP_819871.1	CBU_0851	30S ribosomal protein S15		X
NP_819872.1	CBU_0852	hypothetical protein	X	X
NP_819876.1	CBU_0857	tetraacyldisaccharide 4'-kinase	X	X
NP_819877.1	CBU_0858	glutamine-dependent NAD(+) synthetase		X
NP_819878.1	CBU_0859	membrane-spanning protein	X	X
NP_819883.1	CBU_0864	30S ribosomal protein S6	X	X
NP_819884.1	CBU_0865	30S ribosomal protein S18	X	X
NP_819886.3	CBU_0867	50S ribosomal protein L9		X
NP_819888.1	CBU_0869	alanine racemase, biosynthetic	X	X
NP_819903.1	CBU_0886	phosphopantothenate--cysteine ligase		X
YP_338281.1	CBU_0892	tRNA pseudouridine synthase A	X	X
NP_819908.1	CBU_0893	acetyl-coenzyme A carboxylase carboxyl transferase subunit beta	X	X
NP_819909.1	CBU_0894	dihydrofolate synthase		X
NP_819920.1	CBU_0905	50S ribosomal protein L31	X	X
NP_819993.2	CBU_0986	23S rRNA Gm2251 methyltransferase	X	X
NP_820014.1	CBU_1007	biotin synthase		X
NP_820015.1	CBU_1008	adenosylmethionine-8-amino-7-oxononanoate aminotransferase	X	X
NP_820038.2	CBU_1034	CDP-diacylglycerol--glycerol-3-phosphate 3-phosphatidyltransferase		X
NP_820053.1	CBU_1052	alanine--tRNA ligase		X
NP_820081.1	CBU_1082	tRNA delta(2)-isopentenylpyrophosphate transferase		X
NP_820086.1	CBU_1087	ATP/GTP hydrolase	X	X
NP_820140.1	CBU_1141	protein translocase subunit SecF		X
NP_820141.1	CBU_1142	protein translocase subunit SecD		X
NP_820142.1	CBU_1143	protein translocase subunit YajC	X	X
NP_820145.2	CBU_1147	tRNA (5-methylaminomethyl-2-thiouridylate)-methyltransferase	X	X
NP_820183.1	CBU_1188	serine--tRNA ligase		X
NP_820190.1	CBU_1195	protein translation initiation factor 1	X	X
NP_820230.1	CBU_1235	oligoribonuclease	X	X
NP_820235.1	CBU_1240	O-sialoglycoprotein endopeptidase		X
NP_820240.1	CBU_1245	GTP-binding protein	X	X
NP_820243.1	CBU_1248	histidine--tRNA ligase		X
NP_820252.1	CBU_1258	nucleoside diphosphate kinase		X
NP_820255.1	CBU_1261	D-alanyl-D-alanine serine-type carboxypeptidase	X	X
NP_820260.1	CBU_1266	lipoic acid synthetase	X	X
NP_820273.2	CBU_1280	transcription elongation factor		X
NP_820285.2	CBU_1293	nucleotide exchange factor GrpE	X	X
NP_820288.1	CBU_1296	ATP-NAD kinase		X
NP_820295.1	CBU_1303	hypothetical protein	X	X
NP_820297.1	CBU_1305	SsrA-binding protein	X	X
NP_820331.1	CBU_1342	inosine-5'-monophosphate dehydrogenase	X	X
NP_820341.1	CBU_1352	cell division protein		X
NP_820342.1	CBU_1353	23S rRNA Um2552 2'-O-methyltransferase	X	X
NP_820344.1	CBU_1355	HesB protein family	X	X
NP_820360.1	CBU_1371	peptidase M22 family non-proteolytic protein		X
NP_820372.1	CBU_1383	ribosome recycling factor	X	X
NP_820373.1	CBU_1384	uridylate kinase	X	X
NP_820374.1	CBU_1385	protein translation elongation factor Ts	X	X
NP_820375.2	CBU_1386	30S ribosomal protein S2	X	X
NP_820381.1	CBU_1396	succinyl-CoA synthetase subunit alpha	X	X
NP_820382.1	CBU_1397	succinyl-CoA synthetase subunit beta		X
NP_820394.1	CBU_1410	citrate synthase		X
NP_820401.1	CBU_1417	N utilization substance protein B	X	X
NP_820403.1	CBU_1419	serine hydroxymethyltransferase		X
NP_820415.1	CBU_1432	protein translation initiation factor 2	X	X
NP_820416.1	CBU_1433	N utilization substance protein A		X
NP_820419.1	CBU_1436	NADH-quinone oxidoreductase subunit M	X	X
NP_820420.1	CBU_1437	NADH-quinone oxidoreductase subunit L		X
NP_820421.1	CBU_1438	NADH-quinone oxidoreductase subunit K	X	X
NP_820422.1	CBU_1439	NADH-quinone oxidoreductase subunit J	X	X
NP_820423.3	CBU_1440	NADH-quinone oxidoreductase subunit I	X	X
NP_820424.1	CBU_1441	NADH-quinone oxidoreductase subunit H	X	X
NP_820426.1	CBU_1443	NADH-quinone oxidoreductase subunit F		X
NP_820428.2	CBU_1445	NADH-quinone oxidoreductase subunit D	X	X
NP_820430.1	CBU_1447	NADH-quinone oxidoreductase subunit B	X	X
NP_820431.2	CBU_1448	NADH-quinone oxidoreductase subunit A	X	X
NP_820433.2	CBU_1450	triosephosphate isomerase	X	X
NP_820485.1	CBU_1502	GTP-binding protein		X
NP_820488.1	CBU_1505	GTP-binding protein		X
NP_820493.1	CBU_1510	acetyl-coenzyme A carboxylase carboxyl transferase subunit alpha	X	X
NP_820501.1	CBU_1518	glycerol-3-phosphate dehydrogenase (NAD(P)+)	X	X
NP_820519.1	CBU_1536	phosphoglycerate mutase		X
NP_820530.1	CBU_1547	thymidylate synthase		X
NP_820532.1	CBU_1549	prolipoprotein diacylglyceryl transferase		X
NP_820536.1	CBU_1553	ribonucleoside-diphosphate reductase subunit alpha		X
NP_820537.1	CBU_1554	ribonucleoside-diphosphate reductase subunit beta		X
NP_820548.2	CBU_1565	aspartate--tRNA ligase	X	X
NP_820655.1	CBU_1673	cell division protein	X	X
NP_820656.1	CBU_1674	enolase		X
NP_820657.1	CBU_1675	2-dehydro-3-deoxyphosphooctonate aldolase	X	X
NP_820664.1	CBU_1682	CTP synthase		X
NP_820669.1	CBU_1688	deoxycytidine triphosphate deaminase	X	X
NP_820676.1	CBU_1695	methionine--tRNA ligase		X
NP_820677.1	CBU_1696	electron transport complex protein	X	X
NP_820678.1	CBU_1697	endonuclease III		X
NP_820689.1	CBU_1708	superoxide dismutase		X
NP_820706.1	CBU_1725	acetyl-CoA carboxylase biotin carboxyl carrier protein		X
NP_820719.1	CBU_1739	tetrapyrrole (Corrin/Porphyrin) methylase family protein		X
NP_820725.1	CBU_1745	M50 family membrane endopeptidase	X	X
NP_820726.2	CBU_1746	stringent starvation protein B	X	X
NP_820728.1	CBU_1748	30S ribosomal protein S9	X	X
NP_820729.1	CBU_1749	50S ribosomal protein L13	X	X
NP_820747.2	CBU_1767	ferrous iron transport protein A	X	X
NP_820751.1	CBU_1771	ABC transporter permease		X
NP_820752.1	CBU_1772	GTP-binding protein	X	X
NP_820762.2	CBU_1782	phosphoglycerate kinase		X
NP_820764.2	CBU_1784	transketolase		X
NP_820774.2	CBU_1795	DNA polymerase I	X	X
NP_820794.1	CBU_1815	primosomal protein N'		X
NP_820795.1	CBU_1816	protein translation elongation factor P	X	X
NP_820805.1	CBU_1826	phosphatidylserine decarboxylase	X	X
NP_820807.2	CBU_1828	hypothetical protein	X	X
NP_820849.2	CBU_1872	ribulose-phosphate 3-epimerase		X
NP_820855.1	CBU_1878	HesB protein family	X	X
NP_820886.1	CBU_1909	RNA polymerase sigma-32 factor	X	X
NP_820895.2	CBU_1918	ribonuclease P protein component	X	X
NP_820897.1	CBU_1920	60 kDa inner membrane protein	X	X
NP_820899.1	CBU_1922	tRNA (5-carboxymethylaminomethyl-2-thiouridylate) synthase		X
NP_820901.2	CBU_1924	glucose inhibited division protein A		X
NP_820915.1	CBU_1939	ATP synthase subunit A		X
NP_820916.1	CBU_1940	ATP synthase subunit C	X	X
NP_820917.1	CBU_1941	ATP synthase subunit B	X	X
NP_820919.1	CBU_1943	ATP synthase subunit alpha		X
NP_820920.1	CBU_1944	ATP synthase subunit gamma		X
NP_820922.1	CBU_1946	ATP synthase subunit epsilon	X	X
NP_820923.1	CBU_1947	UDP-N-acetylglucosamine pyrophosphorylase		X
NP_820943.3	CBU_1968	dihydroneopterin aldolase		X
NP_820950.2	CBU_1975	carboxylesterase	X	X
NP_820953.1	CBU_1978	organic solvent tolerance protein	X	X
NP_820957.2	CBU_1982	dimethyladenosine transferase		X
NP_820962.1	CBU_1987	symmetrical bis(5'-nucleosyl)-tetraphosphatase	X	X
NP_820972.1	CBU_1997	methionyl-tRNA formyltransferase		X
NP_820986.2	CBU_2011	ATP-dependent endopeptidase hsl proteolytic subunit		X
NP_820987.3	CBU_2012	HslU--HslV peptidase ATPase subunit		X
NP_821025.2	CBU_2054	DNA helicase II		X
NP_821056.1	CBU_2086	transcription termination factor rho	X	X
NP_821064.2	CBU_2094	hypothetical protein	X	X
NP_821065.1	CBU_2095	aspartate carbamoyltransferase		X

## Sheet: S2
Table S2. C. burnetii RSA493 T4BSS Components/Effectors and Corresponding Homologs in CLEOA & CRt
protein_id	locus_tag	Effector NCBI Annotation / T4BSS Component Name	Reference(s)	Demonstrated Translocation?	CLEOA locus_tag	CLEOA gene status	CRt locus_tag	CRt gene status
NP_819058.1	CBU_0002	DNA polymerase III subunit beta	Lifshitz (2013)	No	FIV31_04460	Intact	CleRt_RS00010	Intact
NP_819077.1	CBU_0021	hypothetical protein	Lifshitz (2013), Weber (2013)	Yes		Absent		Absent
NP_819079.2	CBU_0023	hypothetical protein	Weber (2013)	No		Absent	CleRt_RS00305	Intact
NP_819096.1	CBU_0041	hypothetical protein	Lifshitz (2013), Weber (2013), , Chen (2010)	Yes		Absent		Absent
NP_819103.1	CBU_0050	hypothetical protein	Weber (2013)	No	FIV31_01585	Pseudo	CleRt_RS07600	Pseudo
NP_819104.2	CBU_0051	hypothetical protein	Weber (2013)	No	FIV31_01590	Pseudo	CleRt_RS07595	Intact
NP_819125.1	CBU_0072	ankyrin repeat-containing protein	Pan (2008)	Yes		Absent		Absent
NP_819130.1	CBU_0077	membrane-spanning protein	Weber (2013), Carey (2011)	Yes	FIV31_04840	Pseudo		Absent
NP_819144.2	CBU_0092	tol system periplasmic component	Weber (2013)	No	FIV31_07210	Intact	CleRt_RS07485	Intact
NP_819161.1	CBU_0111	2-amino-3-ketobutyrate coenzyme A ligase	Weber (2013)	No	FIV31_01160	Intact	CleRt_RS07380	Intact
NP_819163.1	CBU_0113	hypothetical protein	Lifshitz (2013), Weber (2013)	Yes		Absent		Absent
NP_819165.2	CBU_0115	cell division protein	Weber (2013)	No	FIV31_01145	Intact	CleRt_RS07365	Pseudo
NP_819169.2	CBU_0119	hypothetical protein	Weber (2013)	No	FIV31_01125	Pseudo		Absent
NP_819172.1	CBU_0122	membrane-associated protein	Weber (2013)	No	FIV31_01120	Pseudo		Absent
NP_819200.2	CBU_0150	hypothetical protein	Weber (2013)	No	FIV31_00855	Pseudo	CleRt_RS07260	Intact
NP_819221.1	CBU_0175	serine/threonine protein kinase domain-containing protein	Weber (2013), Chen (2010)	Yes		Absent	CleRt_RS07200	Pseudo
NP_819229.2	CBU_0183	hypothetical protein	Weber (2013)	Yes		Absent		Absent
NP_819247.1	CBU_0201	ankyrin repeat-containing protein	Weber (2013), Pan (2008)	Yes	FIV31_00990	Intact	CleRt_RS07065	Pseudo
NP_819254.1	CBU_0209	hypothetical protein	Chen (2010)	No	FIV31_01015	Pseudo		Absent
NP_819314.1	CBU_0270	short-chain alcohol dehydrogenase	Weber (2013)	Yes	FIV31_06195	Intact	CleRt_RS06760	Intact
NP_819317.1	CBU_0273	hypothetical protein	Lifshitz (2013), Weber (2013)	No	FIV31_06180	Pseudo		Absent
NP_819338.1	CBU_0295	hypothetical protein	Lifshitz (2013), Weber (2013), Carey (2011)	Yes	FIV31_05090	Pseudo		Absent
NP_819363.1	CBU_0321	icmH	N/A	N/A		Absent	CleRt_RS10325, CleRt_RS10330	Intact, Intact
NP_819381.1	CBU_0339	membrane-associated protein	Weber (2013), Carey (2011)	No		Absent		Absent
NP_819382.1	CBU_0340	hypothetical protein	Weber (2013), Carey (2011)	No	FIV31_02020	Intact		Absent
NP_819393.1	CBU_0352	cobalt-zinc-cadmium resistance protein	Lifshitz (2013)	No	FIV31_06905	Intact	CleRt_RS06435	Intact
NP_819412.1	CBU_0372	Fic family protein	Weber (2013)	Yes	FIV31_07855	Pseudo		Absent
NP_819427.1	CBU_0388	hypothetical protein	Lifshitz (2013), Weber (2013)	Yes	FIV31_04075, FIV31_04080	Pseudo, Pseudo		Absent
NP_819448.1	CBU_0410	membrane-spanning protein	Weber (2013), Chen (2010)	Yes		Absent		Absent
NP_819463.1	CBU_0425	hypothetical protein	Weber (2013), Carey (2011)	Yes		Absent		Absent
NP_819484.1	CBU_0447	ankyrin repeat-containing protein	Pan (2008)	Yes	FIV31_03255	Pseudo		Absent
NP_819504.1	CBU_0469	hypothetical protein	Weber (2013)	Yes	FIV31_03160	Pseudo		Absent
NP_819532.1	CBU_0498	hypothetical protein	Weber (2013)	No	FIV31_04055	Intact	CleRt_RS03725	Pseudo
NP_819539.1	CBU_0505	ribosomal-protein-alanine acetyltransferase	Weber (2013)	No	FIV31_03905, FIV31_06050	Pseudo, Intact	CleRt_RS03755	Intact
NP_819541.2	CBU_0507	hypothetical protein	Martinez (2014)	No	FIV31_02020	Intact		Absent
NP_819543.1	CBU_0509	trp operon repressor	Chen (2010)	No	FIV31_06040	Pseudo	CleRt_RS03765	Pseudo
NP_819544.1	CBU_0510	hypothetical protein	Weber (2013)	No	FIV31_06035	Intact	CleRt_RS03770	Pseudo
NP_819545.1	CBU_0513	fructose-1,6-bisphosphatase	Weber (2013)	Yes		Absent	CleRt_RS03785	Pseudo
NP_819562.2	CBU_0530	tetratricopeptide repeat family protein	Weber (2013)	No	FIV31_02880	Pseudo	CleRt_RS03860	Intact
NP_819575.1	CBU_0543	membrane-spanning protein	Chen (2010)	No		Absent		Absent
NP_819591.1	CBU_0560	hypothetical protein	Lifshitz (2013)	No	FIV31_01330	Pseudo	CleRt_RS04015	Pseudo
NP_819614.1	CBU_0584	hypothetical protein	Lifshitz (2013)	No	FIV31_01435	Pseudo		Absent
NP_819620.1	CBU_0590	hypothetical protein	Weber (2013)	Yes		Absent		Absent
NP_819656.1	CBU_0626	hypothetical protein	Lifshitz (2013)	Yes		Absent		Absent
NP_819665.1	CBU_0635	membrane-spanning protein	Lifshitz (2013)	Yes	FIV31_00495	Pseudo		Absent
NP_819667.1	CBU_0637	coenzyme PQQ synthesis protein C	Weber (2013)	Yes	FIV31_00475	Pseudo		Absent
NP_819679.1	CBU_0649	riboflavin transporter	Chen (2010)	Yes	FIV31_00415	Intact	CleRt_RS02335, CleRt_RS03070	Intact, Intact
NP_819695.1	CBU_0665	hypothetical protein	Weber (2013)	Yes		Absent		Absent
NP_819729.1	CBU_0699	sulfotransferase	Weber (2013)	No	FIV31_00160	Pseudo		Absent
NP_819741.1	CBU_0712	response regulator	Chen (2010)	No	FIV31_02505, FIV31_05705	Intact (x2)	CleRt_RS05120, CleRt_RS05095	Pseudo, Pseudo
NP_819779.1	CBU_0753	acriflavin resistance membrane protein	Weber (2013)	No	FIV31_00630	Pseudo	CleRt_RS08850, CleRt_RS08930, CleRt_RS10120, CleRt_RS10125	Pseudo, Pseudo, Intact, Intact
NP_819795.1	CBU_0773	glyoxalase family protein PhnB	Weber (2013)	Yes	FIV31_05735	Pseudo		Absent
NP_819801.1	CBU_0780	response regulator	Chen (2010)	No	FIV31_02505, FIV31_05705, FIV31_07460	Intact, Intact, Pseudo	CleRt_RS05095, CleRt_RS05120, CleRt_RS05675	Pseudo, Pseudo, Pseudo
NP_819802.1	CBU_0781	ankyrin repeat-containing protein	Pan (2008)	Yes	FIV31_05700	Pseudo		Absent
NP_819814.1	CBU_0794	hypothetical protein	Weber (2013), Chen (2010)	Yes		Absent		Absent
NP_819821.1	CBU_0801	ribosomal-protein-S18-alanine acetyltransferase	Weber (2013), Chen (2010)	Yes	FIV31_03360	Pseudo	undefined location	Pseudo
NP_819842.1	CBU_0822	Fic family protein	Chen (2010)	No		Absent		Absent
NP_819899.1	CBU_0881	hypothetical protein	Weber (2013), Chen (2010)	Yes		Absent		Absent
NP_819902.2	CBU_0885	hypothetical protein	Lifshitz (2013), Weber (2013)	Yes	FIV31_01820	Pseudo		Absent
NP_819907.1	CBU_0891	membrane-associated protein	Weber (2013)	No	FIV31_01790	Intact	CleRt_RS05300	Intact
NP_819925.1	CBU_0910	membrane-associated protein	Weber (2013)	No	FIV31_01715	Pseudo	undefined location	Pseudo
NP_819929.1	CBU_0914	membrane-spanning protein	Lifshitz (2013)	No		Absent		Absent
NP_819950.2	CBU_0937	hypothetical protein	Weber (2013), Chen (2010)	Yes	FIV31_07415	Intact	CleRt_RS04395	Intact
NP_819964.1	CBU_0955	response regulator	Chen (2010)	No	FIV31_02505, FIV31_05705, FIV31_07460	Intact, Intact, Pseudo	CleRt_RS05095, CleRt_RS05120, CleRt_RS05675	Pseudo, Pseudo, Pseudo
NP_819973.1	CBU_0965	cytochrome d ubiquinol oxidase subunit I	Chen (2010)	No	FIV31_07495	Pseudo	CleRt_RS09365	Pseudo
NP_819986.1	CBU_0978	membrane-associated protein	Lifshitz (2013), Weber (2013)	No		Absent		Absent
NP_820004.2	CBU_0997	hypothetical protein	Chen (2010)	No		Absent		Absent
NP_820045.1	CBU_1043	response regulator	Chen (2010)	Yes	FIV31_02505, FIV31_05705	Intact, Intact	CleRt_RS05095, CleRt_RS05120, CleRt_RS05675	Pseudo, Pseudo, Pseudo
YP_338282.1	CBU_1059	ribosomal large subunit pseudouridine synthase B	Weber (2013)	No	FIV31_05390	Intact	CleRt_RS05210	Intact
NP_820063.1	CBU_1063	hypothetical protein	Chen (2010)	No		Absent		Absent
NP_820065.1	CBU_1065	2'-5' RNA ligase	Weber (2013)	No		Absent		Absent
NP_820078.1	CBU_1079	hypothetical protein	Weber (2013)	Yes	FIV31_04270	Pseudo	CleRt_RS09085	Pseudo
NP_820087.1	CBU_1088	sugar kinase	Weber (2013)	No	FIV31_05540	Intact	CleRt_RS04560	Intact
NP_820102.2	CBU_1103	membrane-bound lytic murein transglycosylase D	Weber (2013)	No		Absent	CleRt_RS06580, CleRt_RS10085	Intact, Intact
NP_820173.1	CBU_1178	hypothetical protein	Lifshitz (2013)	No	FIV31_05315	Intact		Absent
NP_820193.1	CBU_1198	hypothetical protein	Weber (2013)	Yes		Absent		Absent
NP_820208.1	CBU_1213	ankyrin repeat-containing protein	Pan (2008)	Yes		Absent		Absent
NP_820212.1	CBU_1217	membrane-spanning protein	Weber (2013), Chen (2010)	Yes		Absent		Absent
NP_820242.1	CBU_1247	hypothetical protein	Chen (2010)	No	FIV31_06465	Pseudo	CleRt_RS05910	Intact
NP_820244.1	CBU_1249	integral membrane protein	Chen (2010)	No	FIV31_06455	Pseudo	CleRt_RS05920	Intact
NP_820257.1	CBU_1263	membrane-associated protein	Lifshitz (2013)	No	undefined location	Pseudo		Absent
NP_820284.1	CBU_1292	ankyrin repeat-containing protein	Weber (2013), Pan (2008)	No	FIV31_07725	Pseudo		Absent
NP_820305.2	CBU_1314	hypothetical protein	Weber (2013), Chen (2010)	Yes		Absent		Absent
NP_820323.1	CBU_1334	membrane-spanning protein	Lifshitz (2013)	No		Absent	CleRt_RS05690	Intact
NP_820352.1	CBU_1363	exodeoxyribonuclease I	Weber (2013)	No	FIV31_05010	Pseudo	CleRt_RS05855	Intact
NP_820355.1	CBU_1366	hypothetical protein	Chen (2010)	No		Absent		Absent
NP_820376.1	CBU_1387	hypothetical protein	Weber (2013)	No	FIV31_02245	Pseudo		Absent
NP_820409.1	CBU_1425	17 kDa common-antigen	Weber (2013), Chen (2010)	Yes	FIV31_02110	Intact	CleRt_RS01975	Pseudo
NP_820413.1	CBU_1429	membrane-spanning protein	Lifshitz (2013)	No	FIV31_03680	Intact	CleRt_RS09830	Pseudo
NP_820417.1	CBU_1434	hypothetical protein	Weber (2013)	Yes	FIV31_03650	Pseudo	CleRt_RS01945	Pseudo
NP_820440.2	CBU_1457	tetratricopeptide repeat family protein	Weber (2013), Chen (2010)	Yes		Absent		Absent
NP_820443.1	CBU_1460	hypothetical protein	Lifshitz (2013), Weber (2013), Chen (2010)	Yes		Absent		Absent
NP_820513.1	CBU_1530	membrane-spanning protein	Weber (2013), Carey (2011)	No		Absent		Absent
NP_820526.1	CBU_1543	hypothetical protein	Lifshitz (2013), Weber (2013), , Chen (2010)	Yes		Absent		Absent
NP_820539.1	CBU_1556	membrane-spanning protein	Weber (2013), Chen (2010)	Yes	FIV31_04860	Pseudo	CleRt_RS01525	Intact
NP_820549.1	CBU_1566	hypothetical protein	Weber (2013)	Yes	FIV31_04910	Intact	CleRt_RS01505	Intact
NP_820552.1	CBU_1569	hypothetical protein	Lifshitz (2013), Weber (2013), , Chen (2010)	Yes	FIV31_04930	Pseudo		Absent
NP_820559.1	CBU_1576	membrane-spanning protein	Weber (2013)	Yes	undefined location	Pseudo	CleRt_RS01455	Intact
NP_820577.1	CBU_1594	GatB/YqeY domain-containing protein	Weber (2013)	Yes	FIV31_02000	Pseudo	CleRt_RS09785	Pseudo
NP_820589.1	CBU_1607	hypothetical protein	Weber (2013)	Yes		Absent		Absent
NP_820604.1	CBU_1622	icmB	N/A	N/A	FIV31_05440	Pseudo	CleRt_RS01365	Pseudo
NP_820605.1	CBU_1623	icmJ	N/A	N/A	FIV31_05435	Pseudo	CleRt_RS01355	Pseudo
NP_820606.1	CBU_1624	icmD	N/A	N/A	FIV31_05430	Pseudo	CleRt_RS01355	Pseudo
NP_820606.1	CBU_1624	Icm secretion system protein IcmD	Weber (2013)	No	FIV31_05430	Pseudo	CleRt_RS01355	Pseudo
NP_820607.1	CBU_1625	icmC	N/A	N/A		Absent	CleRt_RS08745	Pseudo
NP_820608.1	CBU_1626	icmG	N/A	N/A		Absent	CleRt_RS01335	Pseudo
NP_820609.2	CBU_1627	icmE	N/A	N/A		Absent	CleRt_RS08740	Pseudo
NP_820610.2	CBU_1628	icmK	N/A	N/A	FIV31_07250	Pseudo	CleRt_RS08190	Pseudo
NP_820611.1	CBU_1629	icmL.1	N/A	N/A	FIV31_07245	Pseudo	CleRt_RS01305, CleRt_RS01310	Pseudo, Pseudo
NP_820612.1	CBU_1630	icmL.2	N/A	N/A	FIV31_07245	Pseudo	CleRt_RS01305, CleRt_RS01310	Pseudo, Pseudo
NP_820613.2	CBU_1631	icmN	N/A	N/A		Absent	CleRt_RS01300	Pseudo
NP_820614.1	CBU_1632	icmO	N/A	N/A		Absent	CleRt_RS01290	Pseudo
NP_820615.1	CBU_1633	icmP	N/A	N/A		Absent	CleRt_RS01285	Pseudo
NP_820616.1	CBU_1634	icmQ	N/A	N/A		Absent	CleRt_RS01280	Pseudo
NP_820618.1	CBU_1636	hypothetical protein	Weber (2013), Chen (2010)	Yes		Absent		Absent
NP_820621.1	CBU_1639	hypothetical protein	Weber (2013)	Yes		Absent		Absent
NP_820623.1	CBU_1641	icmT	N/A	N/A		Absent		Absent
NP_820624.1	CBU_1642	icmS	N/A	N/A		Absent	CleRt_RS01275	Pseudo
NP_820625.2	CBU_1643	dotD	N/A	N/A		Absent	CleRt_RS08185	Pseudo
NP_820626.1	CBU_1644	dotC	N/A	N/A		Absent	CleRt_RS01265	Pseudo
NP_820627.1	CBU_1645	dotB	N/A	N/A		Absent	CleRt_RS01260, CleRt_RS09445	Pseudo, Intact
NP_820630.2	CBU_1648	dotA	N/A	N/A		Absent	CleRt_RS08170, CleRt_RS08175, CleRt_RS08180	Intact, Intact, Intact
NP_820631.2	CBU_1649	icmV	N/A	N/A		Absent	CleRt_RS01240	Intact
NP_820631.2	CBU_1649	Icm secretion system protein IcmV	Weber (2013)	No		Absent	CleRt_RS01240	Intact
NP_820632.1	CBU_1650	icmW	N/A	N/A	FIV31_06960	Pseudo	CleRt_RS01235	Pseudo
NP_820634.1	CBU_1652	icmX	N/A	N/A	FIV31_06950	Pseudo	CleRt_RS01225	Pseudo
NP_820647.1	CBU_1665	hypothetical protein	Weber (2013)	Yes	FIV31_05865	Pseudo		Absent
NP_820659.1	CBU_1677	hypothetical protein	Weber (2013)	Yes	FIV31_04505	Pseudo	undefined location	Pseudo
NP_820667.1	CBU_1685	hypothetical protein	Weber (2013)	Yes		Absent		Absent
NP_820668.1	CBU_1686	hypothetical protein	Lifshitz (2013)	Yes		Absent		Absent
NP_820680.1	CBU_1699	hypothetical protein	Chen (2010)	No	FIV31_06235	Pseudo	CleRt_RS09735	Pseudo
NP_820682.1	CBU_1701	membrane-spanning protein	Weber (2013)	No	FIV31_06230	Pseudo		Absent
NP_820686.2	CBU_1705	hypothetical protein	Weber (2013)	No	FIV31_02385	Pseudo		Absent
NP_820705.1	CBU_1724	hypothetical protein	Lifshitz (2013)	Yes	FIV31_02290	Pseudo		Absent
NP_820713.1	CBU_1733	membrane-spanning protein	Weber (2013)	No	FIV31_05630	Pseudo	undefined location	Pseudo
NP_820731.1	CBU_1751	hypothetical protein	Lifshitz (2013), Weber (2013), Chen (2010)	Yes	FIV31_06615	Pseudo		Absent
NP_820734.1	CBU_1754	hypothetical protein	Weber (2013)	Yes	FIV31_06610	Pseudo	CleRt_RS00860	Pseudo
NP_820742.1	CBU_1762	FAD dependent oxidoreductase	Carey (2011)	No	FIV31_07080	Pseudo		Absent
NP_820748.1	CBU_1768	hypothetical protein	Carey (2011)	No		Absent		Absent
NP_820749.1	CBU_1769	alpha/beta hydrolase	Weber (2013), Chen (2010)	Yes	FIV31_05495	Intact	CleRt_RS00840	Intact
NP_820760.2	CBU_1780	hypothetical protein	Weber (2013), Carey (2011)	Yes	FIV31_07110	Pseudo		Absent
NP_820769.1	CBU_1789	gluconolactonase	Weber (2013)	Yes	FIV31_07695	Pseudo	CleRt_RS00725	Pseudo
NP_820770.1	CBU_1790	hypothetical protein	Weber (2013)	Yes	FIV31_07700	Pseudo		Absent
NP_820802.1	CBU_1823	hypothetical protein	Lifshitz (2013), Weber (2013), Carey (2011), Chen (2010)	Yes		Absent		Absent
NP_820804.1	CBU_1825	hypothetical protein	Weber (2013), Carey (2011), Chen (2010)	Yes	FIV31_06510	Pseudo		Absent
NP_820810.1	CBU_1831	membrane-spanning protein	Chen (2010)	No	FIV31_06475	Pseudo	CleRt_RS08660	Intact
NP_820828.2	CBU_1851	membrane-spanning protein	Chen (2010)	No	FIV31_03075	Intact		Absent
NP_820840.1	CBU_1863	membrane-spanning protein	Weber (2013)	No	FIV31_03125	Pseudo		Absent
NP_820860.1	CBU_1883	queuosine biosynthesis protein	Weber (2013)	No	FIV31_05280	Pseudo	undefined location	Pseudo
NP_820932.1	CBU_1957	NAD(P) transhydrogenase subunit beta	Carey (2011)	Yes	FIV31_01635	Pseudo	CleRt_RS09560	Pseudo
NP_820974.2	CBU_1999	Smg protein	Weber (2013)	No	FIV31_03425	Intact	CleRt_RS07780	Intact
NP_820982.1	CBU_2007	hypothetical protein	Weber (2013)	Yes	FIV31_04365	Pseudo		Absent
NP_820988.1	CBU_2013	hypothetical protein	Weber (2013)	Yes	FIV31_04335	Pseudo		Absent
NP_820990.2	CBU_2016	hypothetical protein	Weber (2013)	Yes	FIV31_04320	Pseudo		Absent
NP_821001.1	CBU_2028	hypothetical protein	Weber (2013)	Yes		Absent		Absent
NP_821006.1	CBU_2033	hypothetical protein	Weber (2013)	No	undefined location	Pseudo		Absent
NP_821023.1	CBU_2052	hypothetical protein	Lifshitz (2013), Weber (2013), Carey (2011), Chen (2010)	Yes	FIV31_02410	Pseudo		Absent
NP_821027.2	CBU_2056	hypothetical protein	Carey (2011)	Yes	undefined location	Pseudo		Absent
NP_821046.1	CBU_2076	hypothetical protein	Weber (2013)	Yes	FIV31_04615	Intact	CleRt_RS08045	Intact
NP_821048.1	CBU_2078	Fic family protein	Weber (2013), Chen (2010)	Yes		Absent		Absent

## Sheet: S3
Table S3. Taxa from Figure 3 16S rDNA Phylogenetic Tree
Taxa Title	Accession
Bacterium symbiont of Haemaphysalis longicornis isolate 66	AY342036.1
Coxiella endosymbiont of Amblyomma sculptum isolate CeAS-UFV	CP033868.1
Coxiella cheraxi strain TO-98	EF413063.1
Uncultured Coxiella species clone 1358	EU143669.1
Uncultured Coxiella species clone 1357	EU143670.1
Coxiella burnetii strain Ammassalik	FJ787329.1
Bacterium symbiont of Haemaphysalis shimoga clone HSKY-3	HQ287535.1
Uncultured bacterium clone CH1	JN866564.1
Bacterium symbiont of Haemaphysalis lagrangei clone HLSD3	JQ764626.1
Coxiella endosymbiont of Haemaphysalis obesa isolate TPSD8	KC170759.1
Uncultured Coxiella species clone CYP-1	KC776318.1
Coxiellaceae bacterium AL07	KM079624.1
Coxiellaceae bacterium AL08	KM079625.1
Coxiella endosymbiont of Argas monachus isolate Amo01	KP994768.1
Coxiella endosymbiont of Ornithodoros brasiliensis isolate Obr01	KP994772.1
Coxiella endosymbiont of Ornithodoros capensis isolate Oca1	KP994774.1
Coxiella endosymbiont of Ornithodoros erraticus isolate Oer1	KP994777.1
Coxiella endosymbiont of Ornithodoros kairouanensis isolate Oka1	KP994779.1
Coxiella endosymbiont of Ornithodoros maritimus isolate Omari1	KP994781.1
Coxiella endosymbiont of Ornithodoros marocanus isolate Omaro1	KP994785.1
Coxiella endosymbiont of Ornithodoros occidentalis isolate Oocci1	KP994787.1
Coxiella endosymbiont of Ornithodoros peruvianus isolate OpC2	KP994789.1
Coxiella endosymbiont of Ornithodoros rostratus isolate Orost1	KP994791.1
Coxiella endosymbiont of Ornithodoros rupestris isolate Orupes1	KP994795.1
Coxiella endosymbiont of Ornithodoros sonrai isolate Oson1	KP994797.1
Coxiella endosymbiont of Ornithodoros spheniscus isolate Osphe1	KP994799.1
Coxiella endosymbiont of Amblyomma cajennense isolate Acajen1	KP994805.1
Coxiella endosymbiont of Amblyomma loculosum isolate Aloc1	KP994807.1
Coxiella endosymbiont of Amblyomma variegatum isolate Avar1	KP994809.1
Coxiella endosymbiont of Dermacentor marginatus isolate Dmar1	KP994811.1
Coxiella endosymbiont of Dermacentor silvarum isolate Dsilv1	KP994813.1
Coxiella endosymbiont of Haemaphysalis punctata isolate Haepun3	KP994815.1
Coxiella endosymbiont of Ixodes uriae isolate Iuriae1	KP994817.1
Coxiella endosymbiont of Ixodes species isolate Isp1iso1	KP994819.1
Coxiella endosymbiont of Ixodes hexagonus isolate Ihexa1	KP994823.1
Coxiella endosymbiont of Ixodes ricinus isolate Iric1	KP994825.1
Coxiella endosymbiont of Rhipicephalus annulatus isolate Rhannu1	KP994827.1
Coxiella endosymbiont of Rhipicephalus australis isolate Rhaus1	KP994829.1
Coxiella endosymbiont of Rhipicephalus bursa isolate Rhbursa1	KP994831.1
Coxiella endosymbiont of Rhipicephalus decoloratus isolate Rhdeco1	KP994833.1
Coxiella endosymbiont of Rhipicephalus evertsi isolate Rhever1	KP994835.1
Coxiella endosymbiont of Rhipicephalus microplus isolate Rhmicro1	KP994839.1
Coxiella endosymbiont of Rhipicephalus pusillus isolate Rhpusi1	KP994841.1
Coxiella endosymbiont of Rhipicephalus sanguineus isolate Rhsa1	KP994843.1
Coxiella endosymbiont of Rhipicephalus turanicus isolate Rhtura1	KP994845.1
Rickettsiella endosymbiont of Ornithodoros costalis isolate Ocost1	KP994851.1
Rickettsiella endosymbiont of Ornithodoros merionesi isolate Omerio1	KP994853.1
Rickettsiella endosymbiont of Ornithodoros normandi isolate Onorma1	KP994855.1
Rickettsiella endosymbiont of Ixodes ricinus isolate Ixoricinus1	KP994857.1
Rickettsiella endosymbiont of Ixodes tasmani isolate Ixotasmani1	KP994858.1
Rickettsiella endosymbiont of Ixodes uriae isolate IxouriaeR1	KP994860.1
Coxiella species H-GG-175	KT835658.1
Coxiella species H-JJ-10	KT835659.1
Uncultured Coxiella species clone S40	LC000780.1
Coxiella endosymbiont of Amblyomma cajennense isolate CoxAcaj1	MN995388.1
Coxiella endosymbiont of Amblyomma coelebs isolate CoxAcoel1	MN995392.1
Coxiella endosymbiont of Amblyomma geayi isolate CoxAgeay1	MN995395.1
Coxiella endosymbiont of Amblyomma latepunctatum isolate CoxAlate1	MN995397.1
Coxiella endosymbiont of Amblyomma calcaratum isolate CoxAcalca	MN995400.1
Coxiella endosymbiont of Amblyomma naponense isolate CoxAnapo1	MN995401.1
Coxiella endosymbiont of Amblyomma scalpturatum isolate CoxAscalpt1	MN995405.1
Coxiella endosymbiont of Amblyomma tholloni isolate CoxAthol1	MN995410.1
Coxiella endosymbiont of Amblyomma splendidum isolate CoxAsplendi1	MN995413.1
Coxiella burnetii strain Dugway	NC_009727.1
Coxiella burnetii strain CbuK Q154	NC_011528.1
Legionella pneumophila subspecies pneumophila strain Philadelphia1	NR_074231.1
Coxiella endosymbiont of Rhipicephalus microplus isolate CLERM	NSHJ00000000.1
Coxiella endosymbiont of Amblyomma americanum isolate C904	NZ_CP007541.1
Coxiella endosymbiont of Rhipicephalus turanicus isolate CRt	NZ_CP011126.1
Coxiella burnetii strain ATCC 3262	NZ_CP013667.4
Coxiella endosymbiont of Rhipicephalus sanguineus isolate CRS-CAT	NZ_CP024961.1
Coxiella burnetii strain PE-15890	NZ_CP032542.1
Coxiella burnetii strain NMII	NZ_CP035112.1
Coxiella burnetii strain Z3055	NZ_LK937696.1
Coxiella endosymbiont of Ornithodoros amblus isolate AB428	VFIV00000000.1

## Sheet: S4
Table S4. Node Presence/Absence Posterior Probabilites and Origin Inferences
protein_id	locus_tag	NCBI Annotation	Francisella Node	Berkiella Node	N1	N2	N3	N4	Node of Origin
NP_819057.1	CBU_0001	chromosomal replication initiator protein	0.9866	0.9899	0.9914	0.9913	0.9841	0.9999	Node 1
NP_819058.1	CBU_0002	DNA polymerase III subunit beta	0.9984	0.9988	0.999	0.9991	0.9995	1	Node 1
NP_819059.2	CBU_0003	DNA replication and repair protein	0.9837	0.9873	0.989	0.9887	0.9764	0.9998	Node 1
NP_819060.3	CBU_0004	DNA gyrase subunit B	0.9984	0.9988	0.999	0.9991	0.9995	1	Node 1
NP_819062.3	CBU_0006	IS110 family transposase IS1111A	0.1665	0.1661	0.1663	0.166	0.1887	0.6764	Node 5
YP_002332938.1	CBU_0006a	hypothetical protein	0.02696	0.02614	0.0268	0.02962	0.1761	0.9941	Node 4
NP_819063.1	CBU_0007	hypothetical protein	0.04113	0.04077	0.04062	0.04071	0.05155	0.4689	Node 5
YP_002332939.1	CBU_0007a	hypothetical protein	0.04019	0.04014	0.04014	0.04025	0.04994	0.4668	Node 5
NP_819064.1	CBU_0008	hypothetical protein	0.02293	0.02293	0.02295	0.02303	0.0302	0.4382	No Detectable Homologs Outside C. burnetii
YP_002332940.1	CBU_0008a	hypothetical protein	0.08328	0.08303	0.08683	0.09704	0.5985	0.9944	Node 4
NP_819065.1	CBU_0009	D-alanyl-meso-diaminopimelate endopeptidase	0.9214	0.9474	0.9551	0.9542	0.8234	0.9991	Node 1
NP_819066.1	CBU_0010	shikimate 5-dehydrogenase	0.974	0.9719	0.96	0.8919	0.9956	1	Node 1
NP_819067.1	CBU_0011	hypothetical protein	0.02732	0.02713	0.02722	0.02779	0.06268	0.5386	No Detectable Homologs Outside C. burnetii
NP_819070.1	CBU_0014	low-affinity inorganic phosphate transporter	0.4644	0.4498	0.4501	0.4095	0.5438	0.9986	Node 4
NP_819071.2	CBU_0015	putative pit accessory protein	0.2431	0.2765	0.3015	0.286	0.8857	0.9997	Node 3
NP_819072.1	CBU_0016	xanthosine phosphorylase	0.3591	0.4178	0.9217	0.9646	0.9867	0.9999	Node 1
NP_819073.1	CBU_0017	deoxyribose-phosphate aldolase	0.874	0.8966	0.8949	0.8744	0.8448	0.9995	Node 1
NP_819074.1	CBU_0018	hypothetical protein	0.02732	0.02713	0.02722	0.02779	0.06268	0.5386	No Detectable Homologs Outside C. burnetii
NP_819075.1	CBU_0019	hypothetical protein	0.02732	0.02713	0.02722	0.02779	0.06268	0.5386	No Detectable Homologs Outside C. burnetii
NP_819076.2	CBU_0020	cold shock protein	0.4054	0.4436	0.5186	0.5435	0.7137	0.8168	Node 3
NP_819077.1	CBU_0021	hypothetical protein	0.02732	0.02713	0.02722	0.02779	0.06268	0.5386	No Detectable Homologs Outside C. burnetii
NP_819078.1	CBU_0022	hypothetical protein	0.02732	0.02713	0.02722	0.02779	0.06268	0.5386	No Detectable Homologs Outside C. burnetii
NP_819079.2	CBU_0023	hypothetical protein	0.05067	0.05144	0.05306	0.05623	0.2369	0.6278	Node 5
NP_819080.1	CBU_0024	carbon storage regulator	0.7455	0.9695	0.9886	0.9919	0.9973	1	Node 1
NP_819081.1	CBU_0025	hypothetical protein	0.02732	0.02713	0.02722	0.02779	0.06268	0.5386	No Detectable Homologs Outside C. burnetii
NP_819082.1	CBU_0026	ribose 5-phosphate isomerase	0.9984	0.9988	0.999	0.9991	0.9995	1	Node 1
NP_819083.1	CBU_0027	acyltransferase family protein	0.7963	0.8171	0.8163	0.8175	0.9523	0.9992	Node 1
NP_819084.2	CBU_0029	1-acyl-sn-glycerol-3-phosphate acyltransferase	0.4959	0.498	0.5294	0.5008	0.78	0.999	Node 3
NP_819085.1	CBU_0030	3-hydroxy-3-methylglutaryl-coenzyme A reductase	0.155	0.1698	0.2013	0.2712	0.9056	0.9993	Node 3
NP_819086.1	CBU_0031	3-oxoacyl-acyl-carrier protein reductase	0.05704	0.05885	0.06445	0.07681	0.6652	0.9934	Node 4
NP_819087.1	CBU_0032	hypothetical protein	0.02696	0.02614	0.0268	0.02962	0.1761	0.9941	Node 4
NP_819088.1	CBU_0033	4'-phosphopantetheinyl transferase family protein	0.05704	0.05885	0.06445	0.07681	0.6652	0.9934	Node 4
NP_819089.1	CBU_0034	acyl carrier protein	0.136	0.1459	0.1434	0.1515	0.6376	0.9934	Node 4
NP_819090.1	CBU_0035	3-oxoacyl-acyl-carrier-protein synthase	0.9491	0.9483	0.9421	0.9265	0.9888	0.9998	Node 1
NP_819091.1	CBU_0036	(3R)-hydroxymyristoyl-acyl carrier protein dehydratase	0.6149	0.7106	0.7088	0.7354	0.8504	0.9997	Node 1
NP_819092.2	CBU_0037	3-hydroxydecanoyl-acyl-carrier-protein dehydratase	0.1401	0.1289	0.127	0.1342	0.5523	0.9907	Node 4
YP_002332941.1	CBU_0037a	hypothetical protein	0.02732	0.02713	0.02722	0.02779	0.06268	0.5386	No Detectable Homologs Outside C. burnetii
NP_819093.1	CBU_0038	3-oxoacyl-acyl-carrier-protein synthase III	0.05704	0.05885	0.06445	0.07681	0.6652	0.9934	Node 4
NP_819094.1	CBU_0039	oligopeptidase A	0.9984	0.9988	0.999	0.9991	0.9995	1	Node 1
NP_819095.3	CBU_0040	IS110 family transposase IS1111A	0.1665	0.1661	0.1663	0.166	0.1887	0.6764	Node 5
YP_002332942.1	CBU_0040a	hypothetical protein	0.02696	0.02614	0.0268	0.02962	0.1761	0.9941	Node 4
NP_819096.1	CBU_0041	hypothetical protein	0.02732	0.02713	0.02722	0.02779	0.06268	0.5386	No Detectable Homologs Outside C. burnetii
NP_819097.2	CBU_0042	ferrochelatase	0.9641	0.9682	0.9684	0.9637	0.7797	0.9988	Node 1
NP_819098.1	CBU_0043	xanthosine triphosphate pyrophosphatase	0.9909	0.9914	0.99	0.9847	0.9982	1	Node 1
NP_819099.2	CBU_0044	hypothetical protein	0.2267	0.2506	0.2957	0.3898	0.7324	0.9954	Node 3
NP_819100.1	CBU_0045	outer membrane protein	0.08997	0.09177	0.09853	0.1071	0.577	0.9912	Node 4
NP_819101.2	CBU_0048	HlyD family secretion protein	0.6114	0.6723	0.7092	0.7006	0.7836	0.9985	Node 1
NP_819102.1	CBU_0049	hypothetical protein	0.02696	0.02614	0.0268	0.02962	0.1761	0.9941	Node 4
NP_819103.1	CBU_0050	hypothetical protein	0.05704	0.05885	0.06445	0.07681	0.6652	0.9934	Node 4
NP_819104.2	CBU_0051	hypothetical protein	0.06271	0.065	0.07163	0.0862	0.7687	0.9923	Node 3
NP_819106.1	CBU_0053	enhanced entry protein	0.837	0.95	0.9667	0.9686	0.8826	0.9995	Node 1
NP_819107.1	CBU_0054	chorismate--pyruvate lyase	0.2223	0.2435	0.2376	0.244	0.8816	0.999	Node 3
NP_819108.1	CBU_0055	4-hydroxybenzoate polyprenyltransferase	0.9866	0.9899	0.9914	0.9913	0.9841	0.9999	Node 1
NP_819109.1	CBU_0056	type I secretion outer membrane protein	0.8421	0.9675	0.9838	0.9867	0.9879	0.9999	Node 1
NP_819110.1	CBU_0057	hypothetical protein	0.02732	0.02713	0.02722	0.02779	0.06268	0.5386	No Detectable Homologs Outside C. burnetii
NP_819115.1	CBU_0062	DnaJ domain-containing protein	0.02696	0.02614	0.0268	0.02962	0.1761	0.9941	Node 4
NP_819116.2	CBU_0063	3-deoxy-D-manno-octulosonic-acid transferase	0.9984	0.9988	0.999	0.9991	0.9995	1	Node 1
NP_819117.2	CBU_0064	topoisomerase IV subunit B	0.9984	0.9988	0.999	0.9991	0.9995	1	Node 1
NP_819118.1	CBU_0065	rhodanese-related sulfurtransferase	0.9477	0.949	0.9585	0.9596	0.9884	0.9998	Node 1
YP_002332943.1	CBU_0065a	hypothetical protein	0.05704	0.05885	0.06445	0.07681	0.6652	0.9934	Node 4
NP_819119.1	CBU_0066	5-formyltetrahydrofolate cyclo-ligase	0.9984	0.9988	0.999	0.9991	0.9995	1	Node 1
NP_819120.1	CBU_0067	hypothetical protein	0.4837	0.5446	0.5375	0.5656	0.916	0.9995	Node 3
NP_819121.1	CBU_0068	hypothetical protein	0.04598	0.0475	0.05421	0.07079	0.9314	0.9996	Node 3
YP_002332944.1	CBU_0068a	hypothetical protein	0.02732	0.02713	0.02722	0.02779	0.06268	0.5386	No Detectable Homologs Outside C. burnetii
NP_819125.1	CBU_0072	ankyrin repeat-containing protein	0.03058	0.03058	0.03058	0.03058	0.03095	0.3821	No Detectable Homologs Outside C. burnetii
NP_819126.2	CBU_0073	Xaa-Pro aminopeptidase	0.03731	0.02749	0.02766	0.03373	0.9826	1	Node 3
NP_819127.1	CBU_0074	hypothetical protein	0.02732	0.02713	0.02722	0.02779	0.06268	0.5386	No Detectable Homologs Outside C. burnetii
NP_819128.1	CBU_0075	2-polyprenyl-6-methoxyphenol hydroxylase	0.9498	0.9621	0.9793	0.9833	0.9843	0.9999	Node 1
NP_819129.2	CBU_0076	monooxygenase	0.9866	0.9899	0.9914	0.9913	0.9841	0.9999	Node 1
NP_819130.1	CBU_0077	membrane-spanning protein	0.02696	0.02614	0.0268	0.02962	0.1761	0.9941	Node 4
NP_819134.1	CBU_0081	proline--tRNA ligase	0.9835	0.9839	0.982	0.9761	0.9964	1	Node 1
NP_819136.2	CBU_0083	hypothetical protein	0.02696	0.02614	0.0268	0.02962	0.1761	0.9941	Node 4
NP_819137.1	CBU_0084	alkaline phosphatase family protein	0.248	0.2501	0.2608	0.2795	0.5553	0.9924	Node 4
NP_819138.1	CBU_0085	entericidin A	0.1138	0.1155	0.1194	0.1243	0.2621	0.6802	Node 5
NP_819139.1	CBU_0086	putative lactonase	0.1896	0.1956	0.2166	0.1981	0.2526	0.6242	Node 5
NP_819140.2	CBU_0087	alkaline phosphatase family protein	0.248	0.2501	0.2608	0.2795	0.5553	0.9924	Node 4
NP_819141.1	CBU_0089	hypothetical protein	0.02732	0.02713	0.02722	0.02779	0.06268	0.5386	No Detectable Homologs Outside C. burnetii
YP_002332945.1	CBU_0089a	hypothetical protein	0.02732	0.02713	0.02722	0.02779	0.06268	0.5386	No Detectable Homologs Outside C. burnetii
NP_819142.2	CBU_0090	Tol-Pal system protein TolB	0.9866	0.9899	0.9914	0.9913	0.9841	0.9999	Node 1
NP_819143.2	CBU_0091	peptidoglycan-associated lipoprotein	0.9697	0.9838	0.9879	0.9885	0.9831	0.9998	Node 1
NP_819144.2	CBU_0092	tol system periplasmic component	0.5945	0.6237	0.6422	0.6296	0.8686	0.9983	Node 3
NP_819145.1	CBU_0093	queuosine biosynthesis protein	0.3352	0.3778	0.5634	0.5734	0.7182	0.9993	Node 3
NP_819146.1	CBU_0094	ATP-dependent chaperone ClpB	0.9984	0.9988	0.999	0.9991	0.9995	1	Node 1
NP_819147.1	CBU_0095	sodium-calcium exchanger	0.4214	0.4189	0.4459	0.4238	0.7248	0.9993	Node 3
YP_002332946.1	CBU_0095a	acetyltransferase	0.9635	0.9758	0.9763	0.9703	0.9862	0.9999	Node 1
NP_819148.1	CBU_0096	cardiolipin synthetase	0.1452	0.1399	0.1547	0.2433	0.9811	1	Node 3
NP_819149.1	CBU_0097	CDP-diacylglycerol--serine O-phosphatidyltransferase	0.9984	0.9988	0.999	0.9991	0.9995	1	Node 1
NP_819150.1	CBU_0098	nicotinate-nucleotide pyrophosphorylase (carboxylating)	0.5938	0.5342	0.5399	0.5063	0.9414	0.9998	Node 3
YP_002332947.1	CBU_0098a	hypothetical protein	0.02696	0.02614	0.0268	0.02962	0.1761	0.9941	Node 4
YP_002332948.1	CBU_0098b	hypothetical protein	0.02696	0.02614	0.0268	0.02962	0.1761	0.9941	Node 4
NP_819151.2	CBU_0099	phosphohistidine phosphatase SixA	0.2926	0.293	0.2975	0.302	0.5857	0.9909	Node 4
NP_819152.1	CBU_0100	hypothetical protein	0.1677	0.1797	0.2045	0.2568	0.6287	0.9923	Node 4
NP_819153.1	CBU_0101	L-aspartate oxidase	0.9984	0.9988	0.999	0.9991	0.9995	1	Node 1
NP_819154.2	CBU_0102	hypothetical protein	0.02732	0.02713	0.02722	0.02779	0.06268	0.5386	No Detectable Homologs Outside C. burnetii
NP_819155.1	CBU_0103	M20A family peptidase	0.1703	0.1988	0.4593	0.495	0.9845	1	Node 3
NP_819156.1	CBU_0106	hypothetical protein	0.02732	0.02713	0.02722	0.02779	0.06268	0.5386	No Detectable Homologs Outside C. burnetii
NP_819157.1	CBU_0107	methionine ABC transporter ATP-binding protein	0.9984	0.9988	0.999	0.9991	0.9995	1	Node 1
NP_819158.3	CBU_0108	methionine ABC transporter permease	0.9155	0.9412	0.9484	0.9464	0.8234	0.999	Node 1
NP_819159.1	CBU_0109	methionine-binding protein	0.9155	0.9412	0.9484	0.9464	0.8234	0.999	Node 1
NP_819160.2	CBU_0110	hypothetical protein	0.02732	0.02713	0.02722	0.02779	0.06268	0.5386	No Detectable Homologs Outside C. burnetii
YP_002332949.1	CBU_0110a	hypothetical protein	0.7662	0.7606	0.7646	0.747	0.9376	0.999	Node 1
NP_819161.1	CBU_0111	2-amino-3-ketobutyrate coenzyme A ligase	0.982	0.9862	0.9884	0.9886	0.9883	0.9999	Node 1
NP_819162.1	CBU_0112	threonine 3-dehydrogenase	0.6035	0.6112	0.7419	0.7594	0.9466	0.9998	Node 1
NP_819163.1	CBU_0113	hypothetical protein	0.02732	0.02713	0.02722	0.02779	0.06268	0.5386	No Detectable Homologs Outside C. burnetii
NP_819164.1	CBU_0114	nucleotide-binding protein YajQ	0.5277	0.517	0.5668	0.5652	0.649	0.9992	Node 4
NP_819165.2	CBU_0115	cell division protein	0.9697	0.9838	0.9879	0.9885	0.9831	0.9998	Node 1
NP_819166.1	CBU_0116	S-adenosyl-methyltransferase	0.9984	0.9988	0.999	0.9991	0.9995	1	Node 1
NP_819167.1	CBU_0117	cell division protein	0.6314	0.6911	0.6978	0.7948	0.951	0.9992	Node 2
NP_819168.2	CBU_0118	cell division protein	0.9984	0.9988	0.999	0.9991	0.9995	1	Node 1
NP_819169.2	CBU_0119	hypothetical protein	0.02732	0.02713	0.02722	0.02779	0.06268	0.5386	No Detectable Homologs Outside C. burnetii
NP_819171.1	CBU_0121	hypothetical protein	0.02732	0.02713	0.02722	0.02779	0.06268	0.5386	No Detectable Homologs Outside C. burnetii
NP_819172.1	CBU_0122	membrane-associated protein	0.02696	0.02614	0.0268	0.02962	0.1761	0.9941	Node 4
NP_819173.1	CBU_0123	UDP-N-acetylmuramoylalanyl-D-glutamate--2,6-diaminopimelate ligase	0.9984	0.9988	0.999	0.9991	0.9995	1	Node 1
NP_819174.1	CBU_0124	UDP-N-acetylmuramoyl-tripeptide--D-alanyl-D-alanine ligase	0.9818	0.9916	0.9942	0.9947	0.9973	1	Node 1
NP_819175.1	CBU_0125	phospho-N-acetylmuramoyl-pentapeptide-transferase	0.9984	0.9988	0.999	0.9991	0.9995	1	Node 1
NP_819177.1	CBU_0127	hypothetical protein	0.02732	0.02713	0.02722	0.02779	0.06268	0.5386	No Detectable Homologs Outside C. burnetii
NP_819180.2	CBU_0130	hypothetical protein	0.02732	0.02713	0.02722	0.02779	0.06268	0.5386	No Detectable Homologs Outside C. burnetii
NP_819181.1	CBU_0131	UDP-N-acetylmuramoylalanine--D-glutamate ligase	0.9984	0.9988	0.999	0.9991	0.9995	1	Node 1
NP_819182.1	CBU_0132	cell division protein	0.9984	0.9988	0.999	0.9991	0.9995	1	Node 1
NP_819185.1	CBU_0135	UDP-N-acetylglucosamine--N-acetylmuramyl-(pentapeptide) pyrophosphoryl-undecaprenol N-acetylglucosamine transferase	0.8843	0.8751	0.8301	0.8394	0.9896	0.9999	Node 1
NP_819186.1	CBU_0136	UDP-N-acetylmuramate--alanine ligase	0.9984	0.9988	0.999	0.9991	0.9995	1	Node 1
NP_819187.1	CBU_0137	UDP-N-acetylenolpyruvoylglucosamine reductase	0.8434	0.967	0.9843	0.9879	0.9955	0.9999	Node 1
NP_819188.1	CBU_0138	cell division protein	0.7935	0.8866	0.9034	0.9002	0.981	0.9997	Node 1
NP_819189.1	CBU_0139	carbonic anhydrase	0.8189	0.947	0.962	0.9628	0.7846	0.9993	Node 1
NP_819190.2	CBU_0140	cell division protein	0.9984	0.9988	0.999	0.9991	0.9995	1	Node 1
NP_819191.3	CBU_0141	cell division protein	0.9984	0.9988	0.999	0.9991	0.9995	1	Node 1
NP_819192.1	CBU_0142	UDP-3-O-3-hydroxymyristoyl N-acetylglucosamine deacetylase	0.9984	0.9988	0.999	0.9991	0.9995	1	Node 1
NP_819193.1	CBU_0143	hypothetical protein	0.02732	0.02713	0.02722	0.02779	0.06268	0.5386	No Detectable Homologs Outside C. burnetii
NP_819196.2	CBU_0146	hypothetical protein	0.1848	0.1785	0.1803	0.1918	0.7462	0.9949	Node 3
NP_819197.2	CBU_0147	protein translocase subunit	0.9984	0.9988	0.999	0.9991	0.9995	1	Node 1
NP_819198.1	CBU_0148	7,8-dihydro-8-oxoguanine-triphosphatase	0.9511	0.9491	0.9379	0.9031	0.849	0.9994	Node 1
NP_819199.1	CBU_0149	hypothetical protein	0.02732	0.02713	0.02722	0.02779	0.06268	0.5386	No Detectable Homologs Outside C. burnetii
NP_819200.2	CBU_0150	hypothetical protein	0.4711	0.5368	0.5493	0.5925	0.828	0.9984	Node 3
NP_819201.1	CBU_0151	queuosine biosynthesis protein	0.3835	0.3677	0.4006	0.3935	0.3873	0.9989	Node 4
NP_819202.1	CBU_0152	dephospho-CoA kinase	0.9984	0.9988	0.999	0.9991	0.9995	1	Node 1
NP_819203.1	CBU_0153	type 4 prepilin peptidase	0.8864	0.9089	0.9134	0.9062	0.5023	0.5625	Origin Node Unclear
NP_819204.1	CBU_0154	type 4 pili biogenesis protein	0.8874	0.9116	0.9151	0.9131	0.832	0.9991	Node 1
NP_819205.1	CBU_0155	type 4 pili biogenesis protein	0.96	0.9655	0.967	0.9634	0.8378	0.999	Node 1
NP_819206.1	CBU_0156	type 4 major prepilin protein	0.8031	0.9131	0.9296	0.9346	0.8787	0.9993	Node 1
YP_002332950.1	CBU_0156a	phage integrase family protein	0.3259	0.3245	0.3271	0.3319	0.3226	0.7112	Node 4
NP_819207.1	CBU_0157	hypothetical protein	0.02732	0.02713	0.02722	0.02779	0.06268	0.5386	No Detectable Homologs Outside C. burnetii
NP_819208.1	CBU_0158	hypothetical protein	0.08178	0.08155	0.07895	0.07865	0.1275	0.6057	Node 5
NP_819209.2	CBU_0159	hypothetical protein	0.1292	0.1213	0.11	0.1069	0.1574	0.6115	Node 5
NP_819211.1	CBU_0165	hypothetical protein	0.02732	0.02713	0.02722	0.02779	0.06268	0.5386	No Detectable Homologs Outside C. burnetii
NP_819212.1	CBU_0166	hypothetical protein	0.0377	0.03769	0.03769	0.03773	0.04238	0.4408	Node 5
NP_819213.1	CBU_0167	enoyl-CoA hydratase	0.1941	0.1932	0.1945	0.198	0.3451	0.9847	Node 4
NP_819214.1	CBU_0168	acyl carrier protein	0.02293	0.02293	0.02295	0.02303	0.0302	0.4382	Node 5
NP_819219.1	CBU_0173	membrane-spanning protein	0.05958	0.06059	0.0626	0.06645	0.2809	0.6289	Node 5
NP_819221.1	CBU_0175	serine/threonine protein kinase domain-containing protein	0.08889	0.09124	0.09083	0.09323	0.2662	0.6611	Node 5
NP_819222.1	CBU_0176	endopeptidase	0.0507	0.05035	0.05038	0.05083	0.08528	0.5724	Node 5
NP_819223.2	CBU_0177	glycine betaine transport system permease protein	0.1327	0.1327	0.1349	0.1354	0.1755	0.6629	Node 5
NP_819224.1	CBU_0178	glycine betaine ABC transporter ATP-binding protein	0.9984	0.9988	0.999	0.9991	0.9995	1	Node 1
NP_819225.1	CBU_0179	hypothetical protein	0.9641	0.9682	0.9684	0.9637	0.7797	0.9988	Node 1
NP_819226.2	CBU_0180	M23 family peptidoglycan-specific endopeptidase	0.9043	0.912	0.9028	0.8442	0.9935	1	Node 1
NP_819227.1	CBU_0181	tyrosine--tRNA ligase	0.9984	0.9988	0.999	0.9991	0.9995	1	Node 1
YP_002332951.1	CBU_0181a	hypothetical protein	0.02696	0.02614	0.0268	0.02962	0.1761	0.9941	Node 4
NP_819228.1	CBU_0182	homing endonuclease	0.02732	0.02713	0.02722	0.02779	0.06268	0.5386	Node 5
NP_819229.2	CBU_0183	hypothetical protein	0.02732	0.02713	0.02722	0.02779	0.06268	0.5386	No Detectable Homologs Outside C. burnetii
NP_819230.1	CBU_0184	membrane-associated protein	0.02732	0.02713	0.02722	0.02779	0.06268	0.5386	Node 5
NP_819239.2	CBU_0193	membrane-associated protein	0.02732	0.02713	0.02722	0.02779	0.06268	0.5386	Node 5
NP_819240.1	CBU_0194	L-serine dehydratase	0.8857	0.9086	0.9522	0.9636	0.9776	0.9998	Node 1
NP_819241.1	CBU_0195	muropeptide transporter	0.9214	0.9474	0.9551	0.9542	0.8234	0.9991	Node 1
NP_819242.1	CBU_0196	hypothetical protein	0.02696	0.02614	0.0268	0.02962	0.1761	0.9941	Node 4
NP_819243.1	CBU_0197	outer membrane protein	0.04598	0.0475	0.05421	0.07079	0.9314	0.9996	Node 3
NP_819244.1	CBU_0198	outer membrane protein	0.676	0.7728	0.8805	0.8965	0.9699	0.9998	Node 1
NP_819245.1	CBU_0199	pantothenate kinase	0.01443	0.01446	0.01674	0.02388	0.9894	1	Node 3
NP_819246.2	CBU_0200	aldose 1-epimerase family protein	0.1467	0.1345	0.1331	0.1421	0.6443	0.9939	Node 4
NP_819247.1	CBU_0201	ankyrin repeat-containing protein	0.3409	0.3507	0.352	0.3714	0.5692	0.9914	Node 4
NP_819251.2	CBU_0205	glutamine--tRNA ligase	0.9984	0.9988	0.999	0.9991	0.9995	1	Node 1
NP_819252.1	CBU_0206	membrane-spanning protein	0.4786	0.5531	0.6005	0.5975	0.6743	0.9992	Node 4
NP_819253.2	CBU_0207	hypothetical protein	0.269	0.269	0.2699	0.2687	0.3175	0.9833	Node 4
NP_819254.1	CBU_0209	hypothetical protein	0.02732	0.02713	0.02722	0.02779	0.06268	0.5386	No Detectable Homologs Outside C. burnetii
NP_819255.1	CBU_0210	hypothetical protein	0.02696	0.02614	0.0268	0.02962	0.1761	0.9941	Node 4
NP_819258.1	CBU_0213	hypothetical protein	0.02696	0.02614	0.0268	0.02962	0.1761	0.9941	Node 4
NP_819259.1	CBU_0214	integral membrane protein	0.1191	0.1203	0.1251	0.1367	0.4288	0.9819	Node 4
NP_819260.2	CBU_0215	NlpC-P60 family protein	0.2299	0.2284	0.2296	0.2311	0.3122	0.9878	Node 4
YP_002332952.1	CBU_0217a	hypothetical protein	0.02732	0.02713	0.02722	0.02779	0.06268	0.5386	No Detectable Homologs Outside C. burnetii
NP_819263.1	CBU_0218	cytochrome d ubiquinol oxidase subunit I	0.9214	0.9474	0.9551	0.9542	0.8234	0.9991	Node 1
NP_819264.1	CBU_0220	hypothetical protein	0.02732	0.02713	0.02722	0.02779	0.06268	0.5386	No Detectable Homologs Outside C. burnetii
NP_819265.1	CBU_0221	4'-phosphopantetheinyl transferase	0.3469	0.4039	0.9275	0.9716	0.9974	1	Node 1
YP_002332953.1	CBU_0221a	hypothetical protein	0.02732	0.02713	0.02722	0.02779	0.06268	0.5386	No Detectable Homologs Outside C. burnetii
YP_002332954.1	CBU_0221b	protein translation elongation factor Tu	0.9984	0.9988	0.999	0.9991	0.9995	1	Node 1
NP_819268.1	CBU_0224	protein translocase subunit	0.7794	0.8842	0.8991	0.8933	0.9868	0.9998	Node 1
NP_819269.3	CBU_0225	transcription termination/antitermination protein NusG	0.9984	0.9988	0.999	0.9991	0.9995	1	Node 1
NP_819270.1	CBU_0226	50S ribosomal protein L11	0.9849	0.9886	0.9906	0.9908	0.9939	0.9999	Node 1
NP_819271.1	CBU_0227	50S ribosomal protein L1	0.9849	0.9886	0.9906	0.9908	0.9939	0.9999	Node 1
NP_819272.1	CBU_0228	50S ribosomal protein L10	0.9984	0.9988	0.999	0.9991	0.9995	1	Node 1
NP_819273.1	CBU_0229	50S ribosomal protein L12 (L7/L12)	0.9984	0.9988	0.999	0.9991	0.9995	1	Node 1
NP_819274.1	CBU_0230	hypothetical protein	0.02696	0.02614	0.0268	0.02962	0.1761	0.9941	Node 4
NP_819275.2	CBU_0231	DNA-directed RNA polymerase subunit beta	0.9984	0.9988	0.999	0.9991	0.9995	1	Node 1
NP_819276.1	CBU_0232	DNA-directed RNA polymerase subunit beta'	0.9984	0.9988	0.999	0.9991	0.9995	1	Node 1
NP_819277.3	CBU_0233	30S ribosomal protein S12	0.9984	0.9988	0.999	0.9991	0.9995	1	Node 1
NP_819278.1	CBU_0234	30S ribosomal protein S7	0.9984	0.9988	0.999	0.9991	0.9995	1	Node 1
NP_819279.1	CBU_0235	protein translation elongation factor G	0.9984	0.9988	0.999	0.9991	0.9995	1	Node 1
NP_819280.1	CBU_0236	protein translation elongation factor Tu	0.9984	0.9988	0.999	0.9991	0.9995	1	Node 1
NP_819281.2	CBU_0237	30S ribosomal protein S10	0.9984	0.9988	0.999	0.9991	0.9995	1	Node 1
NP_819282.1	CBU_0238	50S ribosomal protein L3	0.9984	0.9988	0.999	0.9991	0.9995	1	Node 1
NP_819283.2	CBU_0239	50S ribosomal protein L4	0.9984	0.9988	0.999	0.9991	0.9995	1	Node 1
NP_819284.1	CBU_0240	50S ribosomal protein L23	0.9984	0.9988	0.999	0.9991	0.9995	1	Node 1
NP_819285.1	CBU_0241	50S ribosomal protein L2	0.9984	0.9988	0.999	0.9991	0.9995	1	Node 1
NP_819286.1	CBU_0242	30S ribosomal protein S19	0.9984	0.9988	0.999	0.9991	0.9995	1	Node 1
NP_819287.1	CBU_0243	50S ribosomal protein L22	0.9984	0.9988	0.999	0.9991	0.9995	1	Node 1
NP_819288.1	CBU_0244	30S ribosomal protein S3	0.9984	0.9988	0.999	0.9991	0.9995	1	Node 1
NP_819289.1	CBU_0245	50S ribosomal protein L16	0.9984	0.9988	0.999	0.9991	0.9995	1	Node 1
NP_819290.1	CBU_0246	50S ribosomal protein L29	0.9367	0.9607	0.9632	0.9574	0.9962	1	Node 1
NP_819291.2	CBU_0247	30S ribosomal protein S17	0.9984	0.9988	0.999	0.9991	0.9995	1	Node 1
NP_819292.1	CBU_0248	50S ribosomal protein L14	0.9984	0.9988	0.999	0.9991	0.9995	1	Node 1
NP_819293.1	CBU_0249	50S ribosomal protein L24	0.9984	0.9988	0.999	0.9991	0.9995	1	Node 1
NP_819294.1	CBU_0250	50S ribosomal protein L5	0.9984	0.9988	0.999	0.9991	0.9995	1	Node 1
NP_819295.1	CBU_0251	30S ribosomal protein S14	0.9984	0.9988	0.999	0.9991	0.9995	1	Node 1
NP_819296.3	CBU_0252	30S ribosomal protein S8	0.9984	0.9988	0.999	0.9991	0.9995	1	Node 1
NP_819297.1	CBU_0253	50S ribosomal protein L6	0.9984	0.9988	0.999	0.9991	0.9995	1	Node 1
NP_819298.1	CBU_0254	50S ribosomal protein L18	0.9984	0.9988	0.999	0.9991	0.9995	1	Node 1
NP_819299.1	CBU_0255	30S ribosomal protein S5	0.9984	0.9988	0.999	0.9991	0.9995	1	Node 1
NP_819300.1	CBU_0256	50S ribosomal protein L30	0.9835	0.9839	0.982	0.9761	0.9964	1	Node 1
NP_819301.1	CBU_0257	50S ribosomal protein L15	0.9984	0.9988	0.999	0.9991	0.9995	1	Node 1
NP_819302.1	CBU_0258	protein translocase subunit	0.9984	0.9988	0.999	0.9991	0.9995	1	Node 1
NP_819303.1	CBU_0259	hypothetical protein	0.05067	0.05144	0.05306	0.05623	0.2369	0.6278	Node 5
NP_819304.1	CBU_0260	30S ribosomal protein S13	0.9984	0.9988	0.999	0.9991	0.9995	1	Node 1
NP_819305.1	CBU_0261	30S ribosomal protein S11	0.9984	0.9988	0.999	0.9991	0.9995	1	Node 1
NP_819306.1	CBU_0262	30S ribosomal protein S4	0.9984	0.9988	0.999	0.9991	0.9995	1	Node 1
NP_819307.1	CBU_0263	DNA-directed RNA polymerase subunit alpha	0.9984	0.9988	0.999	0.9991	0.9995	1	Node 1
NP_819308.1	CBU_0264	50S ribosomal protein L17	0.9984	0.9988	0.999	0.9991	0.9995	1	Node 1
NP_819309.1	CBU_0265	glucose/galactose transporter	0.05704	0.05885	0.06445	0.07681	0.6652	0.9934	Node 4
NP_819314.1	CBU_0270	short-chain alcohol dehydrogenase	0.25	0.281	0.2904	0.3527	0.9708	0.9999	Node 3
NP_819315.1	CBU_0271	single-strand DNA binding protein	0.9984	0.9988	0.999	0.9991	0.9995	1	Node 1
NP_819316.1	CBU_0272	MFS superfamily transporter	0.9909	0.9914	0.99	0.9847	0.9982	1	Node 1
NP_819317.1	CBU_0273	hypothetical protein	0.02696	0.02614	0.0268	0.02962	0.1761	0.9941	Node 4
NP_819318.1	CBU_0274	excinuclease ABC subunit A	0.9866	0.9899	0.9914	0.9913	0.9841	0.9999	Node 1
YP_002332955.1	CBU_0274a	hypothetical protein	0.02696	0.02614	0.0268	0.02962	0.1761	0.9941	Node 4
NP_819319.1	CBU_0275	uroporphyrinogen decarboxylase	0.96	0.9655	0.967	0.9634	0.8378	0.999	Node 1
NP_819320.3	CBU_0276	rubredoxin-NAD(+) reductase	0.4057	0.4018	0.3719	0.3716	0.9202	0.9995	Node 3
NP_819321.1	CBU_0277	hypothetical protein	0.02732	0.02713	0.02722	0.02779	0.06268	0.5386	No Detectable Homologs Outside C. burnetii
NP_819322.1	CBU_0278	MarC family integral membrane protein	0.1706	0.1915	0.319	0.7482	0.9856	0.9999	Node 2
NP_819323.1	CBU_0279	amidinotransferase family protein	0.113	0.1071	0.1078	0.1163	0.5492	0.991	Node 4
NP_819324.2	CBU_0280	DNA polymerase IV	0.438	0.4526	0.4964	0.4848	0.6719	0.7901	Node 4
NP_819326.1	CBU_0282	transcriptional regulator	0.02293	0.02293	0.02295	0.02303	0.0302	0.4382	Node 5
NP_819327.1	CBU_0283	hypothetical protein	0.04054	0.04056	0.04068	0.04099	0.05088	0.4681	Node 5
NP_819328.1	CBU_0284	hypothetical protein	0.1825	0.1827	0.1826	0.1828	0.2275	0.6835	Node 5
NP_819329.1	CBU_0285	hypothetical protein	0.08344	0.08478	0.08777	0.09408	0.252	0.6559	Node 5
NP_819330.1	CBU_0286	poly(A) polymerase	0.9622	0.9756	0.9788	0.9773	0.9932	0.9999	Node 1
NP_819331.1	CBU_0287	2-amino-4-hydroxy-6-hydroxymethyldihydropteridine pyrophosphokinase	0.9984	0.9988	0.999	0.9991	0.9995	1	Node 1
NP_819332.1	CBU_0288	phosphopantetheine adenylyltransferase	0.9984	0.9988	0.999	0.9991	0.9995	1	Node 1
NP_819333.1	CBU_0289	ferredoxin	0.9973	0.9977	0.996	0.9986	0.9998	1	Node 1
NP_819334.1	CBU_0290	50S ribosomal protein L33	0.4558	0.5124	0.6176	0.6459	0.9613	0.9996	Node 3
NP_819335.1	CBU_0291	50S ribosomal protein L28	0.9984	0.9988	0.999	0.9991	0.9995	1	Node 1
YP_002332956.1	CBU_0291b	hypothetical protein	0.02296	0.02295	0.02298	0.02306	0.03028	0.4386	Node 5
NP_819336.2	CBU_0293	deoxyuridine 5'-triphosphate nucleotidohydrolase	0.9984	0.9988	0.999	0.9991	0.9995	1	Node 1
NP_819337.2	CBU_0294	phosphoglucomutase	0.9697	0.9838	0.9879	0.9885	0.9831	0.9998	Node 1
NP_819338.1	CBU_0295	hypothetical protein	0.02696	0.02614	0.0268	0.02962	0.1761	0.9941	Node 4
NP_819339.2	CBU_0296	orotate phosphoribosyltransferase	0.3421	0.3917	0.4023	0.4523	0.98	0.9999	Node 3
NP_819340.1	CBU_0297	exodeoxyribonuclease III	0.9449	0.9718	0.9802	0.9822	0.9797	0.9998	Node 1
NP_819341.1	CBU_0298	glutamate racemase	0.9629	0.9836	0.9893	0.991	0.9965	0.9999	Node 1
NP_819342.3	CBU_0299	ribonuclease PH	0.9984	0.9988	0.999	0.9991	0.9995	1	Node 1
NP_819343.1	CBU_0300	stress-induced protein, putative	0.8349	0.9663	0.9817	0.9874	0.99	0.9999	Node 1
NP_819344.1	CBU_0301	guanylate kinase	0.9984	0.9988	0.999	0.9991	0.9995	1	Node 1
NP_819345.1	CBU_0302	DNA-directed RNA polymerase subunit omega	0.9984	0.9988	0.999	0.9991	0.9995	1	Node 1
NP_819346.1	CBU_0303	GTP pyrophosphokinase	0.9866	0.9899	0.9914	0.9913	0.9841	0.9999	Node 1
NP_819347.2	CBU_0304	translation initiation inhibitor	0.9052	0.9002	0.8863	0.8555	0.8312	0.999	Node 1
NP_819348.1	CBU_0305	ATP-dependent DNA helicase	0.9806	0.985	0.9872	0.9872	0.983	0.9998	Node 1
NP_819349.1	CBU_0306	hypothetical protein	0.02696	0.02614	0.0268	0.02962	0.1761	0.9941	Node 4
NP_819350.1	CBU_0307	outer membrane protein	0.0586	0.06598	0.09647	0.2963	0.9885	1	Node 3
YP_002332957.1	CBU_0307a	hypothetical protein	0.02732	0.02713	0.02722	0.02779	0.06268	0.5386	No Detectable Homologs Outside C. burnetii
NP_819352.2	CBU_0309	chaperone protein	0.9866	0.9899	0.9914	0.9913	0.9841	0.9999	Node 1
NP_819354.2	CBU_0311	outer membrane porin P1	0.05704	0.05885	0.06445	0.07681	0.6652	0.9934	Node 4
NP_819355.1	CBU_0312	methenyltetrahydrofolate cyclohydrolase	0.9984	0.9988	0.999	0.9991	0.9995	1	Node 1
YP_002332958.1	CBU_0312a	hypothetical protein	0.02696	0.02614	0.0268	0.02962	0.1761	0.9941	Node 4
NP_819356.2	CBU_0313	membrane-bound lytic murein transglycosylase D	0.9448	0.9571	0.9582	0.952	0.8463	0.9992	Node 1
NP_819357.1	CBU_0314	hydroxyacylglutathione hydrolase	0.9837	0.9873	0.989	0.9887	0.9764	0.9998	Node 1
NP_819358.1	CBU_0315	methyltransferase	0.5623	0.6429	0.6664	0.7353	0.9538	0.9997	Node 2
NP_819359.1	CBU_0316	ribonuclease HI	0.9984	0.9988	0.999	0.9991	0.9995	1	Node 1
YP_002332959.1	CBU_0316a	hypothetical protein	0.02696	0.02614	0.0268	0.02962	0.1761	0.9941	Node 4
NP_819360.2	CBU_0317	DNA polymerase III subunit epsilon	0.9984	0.9988	0.999	0.9991	0.9995	1	Node 1
NP_819361.1	CBU_0318	enhanced entry protein	0.837	0.95	0.9667	0.9686	0.8826	0.9995	Node 1
NP_819362.1	CBU_0319	hypothetical protein	0.02732	0.02713	0.02722	0.02779	0.06268	0.5386	No Detectable Homologs Outside C. burnetii
NP_819363.1	CBU_0321	Icm secretion system protein IcmH	0.3043	0.3065	0.3117	0.3135	0.4299	0.7372	Node 4
NP_819364.1	CBU_0322	hypothetical protein	0.05704	0.05885	0.06445	0.07681	0.6652	0.9934	Node 4
NP_819365.1	CBU_0323	acyl carrier protein	0.4034	0.4483	0.4594	0.5087	0.9248	0.9993	Node 3
NP_819366.2	CBU_0324	acyl-CoA synthetase	0.6564	0.7117	0.7191	0.7094	0.7947	0.9982	Node 1
NP_819368.3	CBU_0326	phosphoribosylamine--glycine ligase	0.7755	0.7723	0.7546	0.7475	0.8943	0.9987	Node 1
NP_819372.3	CBU_0330	phosphomethylpyrimidine synthase	0.5452	0.5554	0.5503	0.5831	0.929	0.9993	Node 3
NP_819373.2	CBU_0331	glycine oxidase	0.6168	0.626	0.627	0.6332	0.8619	0.9982	Node 3
NP_819374.1	CBU_0332	sulfur carrier protein ThiS	0.3967	0.4257	0.4877	0.5059	0.6302	0.9981	Node 4
NP_819375.1	CBU_0333	thiazole biosynthesis protein	0.6168	0.626	0.627	0.6332	0.8619	0.9982	Node 3
NP_819376.1	CBU_0334	hydroxymethylpyrimidine kinase	0.964	0.9785	0.9827	0.9835	0.9783	0.9998	Node 1
NP_819377.1	CBU_0335	acid phosphatase	0.6639	0.6783	0.6636	0.626	0.5109	0.5912	Node 5
NP_819378.2	CBU_0336	IMP cyclohydrolase	0.9732	0.9741	0.9693	0.9609	0.9857	0.9999	Node 1
NP_819379.1	CBU_0337	DNA-binding protein fis	0.9697	0.9838	0.9879	0.9885	0.9831	0.9998	Node 1
NP_819380.2	CBU_0338	membrane alanine aminopeptidase	0.9984	0.9988	0.999	0.9991	0.9995	1	Node 1
NP_819381.1	CBU_0339	membrane-associated protein	0.02732	0.02713	0.02722	0.02779	0.06268	0.5386	No Detectable Homologs Outside C. burnetii
NP_819382.1	CBU_0340	hypothetical protein	0.2462	0.2304	0.2358	0.2629	0.3505	0.9989	Node 4
NP_819383.2	CBU_0341	6-phosphofructokinase	0.1106	0.1105	0.1128	0.1184	0.4514	0.9864	Node 4
NP_819384.1	CBU_0342	hypothetical protein	0.02732	0.02713	0.02722	0.02779	0.06268	0.5386	No Detectable Homologs Outside C. burnetii
NP_819385.1	CBU_0343	hypothetical protein	0.02732	0.02713	0.02722	0.02779	0.06268	0.5386	No Detectable Homologs Outside C. burnetii
NP_819387.1	CBU_0346	xylulose kinase	0.02696	0.02614	0.0268	0.02962	0.1761	0.9941	Node 4
NP_819388.2	CBU_0347	D-xylose-proton symporter	0.6566	0.6681	0.7802	0.8098	0.8054	0.9987	Node 1
NP_819390.1	CBU_0349	phosphoglycolate phosphatase	0.9793	0.9877	0.9862	0.9949	0.9976	1	Node 1
NP_819391.1	CBU_0350	3-demethylubiquinone 3-methyltransferase	0.9704	0.9771	0.9801	0.9795	0.9551	0.9996	Node 1
NP_819392.1	CBU_0351	hpt domain-containing protein	0.5429	0.5562	0.5498	0.5619	0.6928	0.9958	Node 4
NP_819393.1	CBU_0352	cobalt-zinc-cadmium resistance protein	0.8229	0.9329	0.9488	0.9491	0.9721	0.9997	Node 1
NP_819394.1	CBU_0353	peptidase S49 family non-proteolytic protein	0.9399	0.9665	0.9753	0.9775	0.9712	0.9997	Node 1
NP_819395.2	CBU_0354	amino acid permease	0.7325	0.7459	0.9013	0.9429	0.9931	0.9999	Node 1
NP_819398.1	CBU_0357	hypothetical protein	0.02732	0.02713	0.02722	0.02779	0.06268	0.5386	No Detectable Homologs Outside C. burnetii
NP_819403.1	CBU_0362	metal-dependent amidase/aminoacylase/carboxypeptidase	0.1285	0.1239	0.1029	0.09921	0.2386	0.9962	Node 4
NP_819404.2	CBU_0364	phosphate transporter	0.3199	0.3491	0.4087	0.4079	0.9317	0.9991	Node 3
NP_819406.1	CBU_0366	phosphate regulon sensor protein	0.9555	0.9599	0.9596	0.9623	0.971	0.9997	Node 1
NP_819407.1	CBU_0367	phosphate regulon transcriptional regulator	0.9601	0.9629	0.9732	0.9762	0.976	0.9998	Node 1
NP_819408.2	CBU_0368	hypothetical protein	0.2596	0.2513	0.2514	0.2527	0.5373	0.9915	Node 4
NP_819409.1	CBU_0369	hypothetical protein	0.02696	0.02614	0.0268	0.02962	0.1761	0.9941	Node 4
NP_819410.1	CBU_0370	membrane-associated protein	0.02732	0.02713	0.02722	0.02779	0.06268	0.5386	No Detectable Homologs Outside C. burnetii
NP_819411.1	CBU_0371	Bcr family multidrug resistance transporter	0.475	0.4853	0.4944	0.4891	0.4421	0.7013	Node 4
NP_819412.1	CBU_0372	Fic family protein	0.02696	0.02614	0.0268	0.02962	0.1761	0.9941	Node 4
NP_819413.1	CBU_0373	dehydrogenase with MaoC-like domain	0.133	0.1331	0.1335	0.1332	0.1569	0.6684	Node 5
NP_819416.1	CBU_0377	hypothetical protein	0.02732	0.02713	0.02722	0.02779	0.06268	0.5386	No Detectable Homologs Outside C. burnetii
NP_819417.1	CBU_0378	membrane-associated protein	0.05075	0.04941	0.05139	0.05338	0.2046	0.9939	Node 4
NP_819418.1	CBU_0379	anhydro-N-acetylmuramyl-tripeptide amidase	0.4442	0.4657	0.4756	0.5228	0.7467	0.9993	Node 3
NP_819419.1	CBU_0380	hypothetical protein	0.02732	0.02713	0.02722	0.02779	0.06268	0.5386	No Detectable Homologs Outside C. burnetii
NP_819420.2	CBU_0381	glutamate-rich protein	0.6382	0.6706	0.6785	0.665	0.7475	0.9974	Node 3
NP_819421.1	CBU_0382	farnesyl pyrophosphate synthetase	0.9984	0.9988	0.999	0.9991	0.9995	1	Node 1
NP_819422.2	CBU_0383	DNA-3-methyladenine glycosylase	0.5919	0.6024	0.5804	0.5272	0.63	0.9987	Node 4
NP_819423.3	CBU_0384	IS110 family transposase IS1111A	0.1665	0.1661	0.1663	0.166	0.1887	0.6764	Node 5
YP_002332960.1	CBU_0384a	hypothetical protein	0.02696	0.02614	0.0268	0.02962	0.1761	0.9941	Node 4
YP_002332961.1	CBU_0384b	hypothetical protein	0.02732	0.02713	0.02722	0.02779	0.06268	0.5386	No Detectable Homologs Outside C. burnetii
NP_819424.2	CBU_0385	50S ribosomal protein L21	0.9984	0.9988	0.999	0.9991	0.9995	1	Node 1
NP_819425.1	CBU_0386	50S ribosomal protein L27	0.9984	0.9988	0.999	0.9991	0.9995	1	Node 1
NP_819426.1	CBU_0387	GTP-binding protein	0.9984	0.9988	0.999	0.9991	0.9995	1	Node 1
NP_819427.1	CBU_0388	hypothetical protein	0.02696	0.02614	0.0268	0.02962	0.1761	0.9941	Node 4
NP_819428.1	CBU_0389	30S ribosomal protein S20	0.9984	0.9988	0.999	0.9991	0.9995	1	Node 1
NP_819429.1	CBU_0390	virulence factor	0.9818	0.9916	0.9942	0.9947	0.9973	1	Node 1
NP_819430.2	CBU_0391	FMN adenylyltransferase	0.9984	0.9988	0.999	0.9991	0.9995	1	Node 1
NP_819434.1	CBU_0395	hypothetical protein	0.05067	0.05144	0.05306	0.05623	0.2369	0.6278	Node 5
NP_819435.1	CBU_0396	isoleucine--tRNA ligase	0.9984	0.9988	0.999	0.9991	0.9995	1	Node 1
NP_819436.2	CBU_0397	lipoprotein signal peptidase	0.9984	0.9988	0.999	0.9991	0.9995	1	Node 1
NP_819437.1	CBU_0398	membrane-spanning protein	0.02293	0.02293	0.02295	0.02303	0.0302	0.4382	No Detectable Homologs Outside C. burnetii
NP_819439.1	CBU_0400	hypothetical protein	0.02293	0.02293	0.02295	0.02303	0.0302	0.4382	No Detectable Homologs Outside C. burnetii
YP_002332962.1	CBU_0400a	hypothetical protein	0.02732	0.02713	0.02722	0.02779	0.06268	0.5386	No Detectable Homologs Outside C. burnetii
NP_819441.1	CBU_0402	acetyltransferase family protein	0.02732	0.02713	0.02722	0.02779	0.06268	0.5386	Node 5
NP_819442.1	CBU_0403	acetyltransferase family protein	0.0507	0.05035	0.05038	0.05083	0.08528	0.5724	Node 5
NP_819446.1	CBU_0407	hypothetical protein	0.02732	0.02713	0.02722	0.02779	0.06268	0.5386	No Detectable Homologs Outside C. burnetii
NP_819447.2	CBU_0409	hypothetical protein	0.5643	0.6107	0.604	0.5381	0.5006	0.7154	Node 4
NP_819448.1	CBU_0410	membrane-spanning protein	0.02732	0.02713	0.02722	0.02779	0.06268	0.5386	No Detectable Homologs Outside C. burnetii
NP_819449.1	CBU_0411	hypothetical protein	0.02732	0.02713	0.02722	0.02779	0.06268	0.5386	No Detectable Homologs Outside C. burnetii
NP_819450.1	CBU_0412	type 4 pili biogenesis protein	0.7536	0.8355	0.8544	0.8593	0.8291	0.9984	Node 1
NP_819453.2	CBU_0415	guanine deaminase	0.7394	0.7578	0.7489	0.6954	0.9618	0.9995	Origin Node Unclear
NP_819454.2	CBU_0416	hypothetical protein	0.02732	0.02713	0.02722	0.02779	0.06268	0.5386	No Detectable Homologs Outside C. burnetii
NP_819455.3	CBU_0417	hypothetical protein	0.02732	0.02713	0.02722	0.02779	0.06268	0.5386	No Detectable Homologs Outside C. burnetii
NP_819456.1	CBU_0418	branched-chain amino acid aminotransferase	0.2627	0.2998	0.3269	0.3122	0.9713	0.9999	Node 3
NP_819457.1	CBU_0419	polysaccharide deacetylase family protein	0.1142	0.127	0.1345	0.1154	0.1741	0.9986	Node 4
NP_819460.1	CBU_0422	aspartate 1-decarboxylase	0.6397	0.595	0.6081	0.6035	0.6773	0.9991	Node 4
NP_819461.1	CBU_0423	pantoate--beta-alanine ligase	0.9984	0.9988	0.999	0.9991	0.9995	1	Node 1
NP_819462.1	CBU_0424	3-methyl-2-oxobutanoate hydroxymethyltransferase	0.9984	0.9988	0.999	0.9991	0.9995	1	Node 1
NP_819463.1	CBU_0425	hypothetical protein	0.02732	0.02713	0.02722	0.02779	0.06268	0.5386	No Detectable Homologs Outside C. burnetii
NP_819464.2	CBU_0426	amino acid permease	0.7325	0.7459	0.9013	0.9429	0.9931	0.9999	Node 1
NP_819466.1	CBU_0429	peptidyl-tRNA hydrolase family protein	0.3831	0.4408	0.4257	0.4356	0.4434	0.9991	Node 4
NP_819467.1	CBU_0430	lysine--tRNA ligase	0.9984	0.9988	0.999	0.9991	0.9995	1	Node 1
NP_819468.1	CBU_0431	aminomethyltransferase family protein	0.4897	0.5003	0.5423	0.6471	0.9018	0.9984	Node 3
NP_819469.1	CBU_0432	MFS superfamily transporter	0.9449	0.9718	0.9802	0.9822	0.9797	0.9998	Node 1
NP_819470.1	CBU_0433	mechanosensitive ion channel	0.3601	0.3762	0.3754	0.3665	0.5387	0.9912	Node 4
NP_819471.1	CBU_0434	hypothetical protein	0.02696	0.02614	0.0268	0.02962	0.1761	0.9941	Node 4
YP_002332964.1	CBU_0434a	hypothetical protein	0.02696	0.02614	0.0268	0.02962	0.1761	0.9941	Node 4
NP_819473.1	CBU_0436	membrane-spanning protein	0.02696	0.02614	0.0268	0.02962	0.1761	0.9941	Node 4
NP_819476.1	CBU_0439	hypothetical protein	0.02732	0.02713	0.02722	0.02779	0.06268	0.5386	No Detectable Homologs Outside C. burnetii
NP_819477.1	CBU_0440	hypothetical protein	0.02732	0.02713	0.02722	0.02779	0.06268	0.5386	Node 5
NP_819478.1	CBU_0441	O6-methylguanine-DNA methyltransferase	0.9052	0.9296	0.9345	0.9292	0.8227	0.9991	Node 1
NP_819479.1	CBU_0442	50S ribosomal protein L19	0.9984	0.9988	0.999	0.9991	0.9995	1	Node 1
NP_819480.1	CBU_0443	tRNA (Guanine-N(1)-)-methyltransferase	0.9984	0.9988	0.999	0.9991	0.9995	1	Node 1
NP_819481.1	CBU_0444	16S rRNA processing protein	0.9866	0.9899	0.9914	0.9913	0.9841	0.9999	Node 1
NP_819482.2	CBU_0445	30S ribosomal protein S16	0.2501	0.2653	0.2645	0.2789	0.9249	0.9992	Node 3
NP_819483.1	CBU_0446	hypothetical protein	0.2151	0.2243	0.1946	0.1847	0.312	0.9947	Node 4
NP_819484.1	CBU_0447	ankyrin repeat-containing protein	0.1894	0.188	0.1913	0.2015	0.2752	0.9823	Node 4
NP_819485.1	CBU_0448	hypothetical protein	0.02696	0.02614	0.0268	0.02962	0.1761	0.9941	Node 4
NP_819486.1	CBU_0450	signal recognition particle subunit FFH/SRP54	0.9866	0.9899	0.9914	0.9913	0.9841	0.9999	Node 1
NP_819487.2	CBU_0451	cytochrome c assembly protein	0.8195	0.8364	0.8164	0.8256	0.8803	0.9997	Node 1
NP_819488.1	CBU_0452	magnesium and cobalt efflux protein	0.9641	0.9682	0.9684	0.9637	0.7797	0.9988	Node 1
NP_819489.2	CBU_0453	type 4 pili biogenesis protein	0.1976	0.2075	0.2105	0.2398	0.3086	0.9979	Node 4
NP_819490.1	CBU_0454	adenylate kinase	0.9984	0.9988	0.999	0.9991	0.9995	1	Node 1
NP_819491.1	CBU_0455	thioredoxin	0.4478	0.3789	0.3547	0.2524	0.2519	0.3741	Node 5
NP_819492.1	CBU_0456	histone H1	0.02732	0.02713	0.02722	0.02779	0.06268	0.5386	Node 5
NP_819494.1	CBU_0458	hypothetical protein	0.07134	0.08084	0.182	0.185	0.2248	0.999	Node 4
NP_819495.2	CBU_0459	potassium/proton antiporter	0.7455	0.9695	0.9886	0.9919	0.9973	1	Node 1
NP_819496.1	CBU_0460	beta-lactamase induction protein	0.1677	0.1797	0.2045	0.2568	0.6287	0.9923	Node 4
NP_819497.1	CBU_0461	pyruvate dehydrogenase E1 component	0.9984	0.9988	0.999	0.9991	0.9995	1	Node 1
NP_819498.1	CBU_0462	dihydrolipoamide acetyltransferase component of pyruvate dehydrogenase complex	0.9984	0.9988	0.999	0.9991	0.9995	1	Node 1
NP_819499.1	CBU_0463	dihydrolipoamide dehydrogenase	0.9984	0.9988	0.999	0.9991	0.9995	1	Node 1
NP_819500.1	CBU_0465	hypothetical protein	0.02732	0.02713	0.02722	0.02779	0.06268	0.5386	No Detectable Homologs Outside C. burnetii
NP_819502.1	CBU_0467	biotin synthesis protein	0.9561	0.9689	0.9715	0.9685	0.9921	0.9999	Node 1
NP_819503.1	CBU_0468	exodeoxyribonuclease VII small subunit	0.837	0.95	0.9667	0.9686	0.8826	0.9995	Node 1
NP_819504.1	CBU_0469	hypothetical protein	0.02696	0.02614	0.0268	0.02962	0.1761	0.9941	Node 4
NP_819505.1	CBU_0470	purine/pyrimidine phosphoribosyl transferase	0.1561	0.1776	0.3696	0.3803	0.5372	0.9992	Node 4
NP_819507.1	CBU_0472	ATP-dependent DNA helicase	0.02913	0.03012	0.05671	0.05389	0.1221	0.9989	Node 4
NP_819508.2	CBU_0473	DNA-binding protein	0.6648	0.7598	0.7705	0.8779	0.9653	0.9998	Node 1
NP_819509.1	CBU_0474	hypothetical protein	0.02696	0.02614	0.0268	0.02962	0.1761	0.9941	Node 4
NP_819511.1	CBU_0476	hypothetical protein	0.02696	0.02614	0.0268	0.02962	0.1761	0.9941	Node 4
NP_819512.1	CBU_0477	hypothetical protein	0.2306	0.2315	0.2361	0.2447	0.4093	0.9817	Node 4
NP_819513.1	CBU_0478	hypothetical protein	0.03335	0.0333	0.03381	0.03528	0.1231	0.9565	Node 4
YP_002332965.1	CBU_0478a	hypothetical protein	0.9849	0.9886	0.9906	0.9908	0.9939	0.9999	Node 1
NP_819514.2	CBU_0479	3-deoxy-manno-octulosonate cytidylyltransferase	0.9849	0.9886	0.9906	0.9908	0.9939	0.9999	Node 1
NP_819515.1	CBU_0480	arginine repressor	0.6408	0.7193	0.7254	0.7044	0.5895	0.9982	Origin Node Unclear
NP_819516.1	CBU_0481	arginine ABC transporter ATP-binding protein	0.9984	0.9988	0.999	0.9991	0.9995	1	Node 1
NP_819517.1	CBU_0482	arginine-binding protein	0.5558	0.5632	0.5753	0.5609	0.5012	0.9959	Node 4
NP_819518.1	CBU_0483	arginine ABC transporter permease	0.6708	0.7446	0.7546	0.7316	0.5858	0.998	Origin Node Unclear
NP_819519.1	CBU_0484	arginine ABC transporter permease	0.6204	0.66	0.6637	0.6401	0.5302	0.9968	Node 4
NP_819520.1	CBU_0485	membrane-spanning protein	0.02696	0.02614	0.0268	0.02962	0.1761	0.9941	Node 4
NP_819521.1	CBU_0486	ribonuclease E	0.9984	0.9988	0.999	0.9991	0.9995	1	Node 1
YP_338279.1	CBU_0487	ribosomal large subunit pseudouridine synthase C	0.9984	0.9988	0.999	0.9991	0.9995	1	Node 1
NP_819522.1	CBU_0488	symmetrical bis(5'-nucleosyl)-tetraphosphatase	0.05704	0.05885	0.06445	0.07681	0.6652	0.9934	Node 4
NP_819523.1	CBU_0489	phospholipase A1	0.08195	0.08197	0.08614	0.09585	0.5773	0.9914	Node 4
NP_819524.2	CBU_0490	DNApPolymerase X family protein	0.2059	0.212	0.2279	0.255	0.4598	0.7483	Node 4
NP_819525.1	CBU_0491	50S ribosomal protein L32	0.9984	0.9988	0.999	0.9991	0.9995	1	Node 1
NP_819526.1	CBU_0492	fatty acid/phospholipid synthesis protein	0.9984	0.9988	0.999	0.9991	0.9995	1	Node 1
NP_819527.1	CBU_0493	3-oxoacyl-acyl-carrier-protein synthase III	0.9984	0.9988	0.999	0.9991	0.9995	1	Node 1
NP_819528.1	CBU_0494	malonyl-CoA-acyl-carrier-protein transacylase	0.9984	0.9988	0.999	0.9991	0.9995	1	Node 1
NP_819529.1	CBU_0495	3-oxoacyl-acyl-carrier protein reductase	0.9984	0.9988	0.999	0.9991	0.9995	1	Node 1
NP_819530.1	CBU_0496	acyl carrier protein	0.9984	0.9988	0.999	0.9991	0.9995	1	Node 1
NP_819531.1	CBU_0497	3-oxoacyl-acyl-carrier-protein synthase	0.9984	0.9988	0.999	0.9991	0.9995	1	Node 1
NP_819532.1	CBU_0498	hypothetical protein	0.9818	0.9916	0.9942	0.9947	0.9973	1	Node 1
NP_819533.3	CBU_0499	dTMP kinase	0.9984	0.9988	0.999	0.9991	0.9995	1	Node 1
NP_819534.1	CBU_0500	DNA polymerase III subunit delta'	0.7561	0.7715	0.7741	0.7852	0.9212	0.9986	Node 1
NP_819535.1	CBU_0501	hypothetical protein	0.02732	0.02713	0.02722	0.02779	0.06268	0.5386	No Detectable Homologs Outside C. burnetii
NP_819536.2	CBU_0502	TatD family Dnase	0.9984	0.9988	0.999	0.9991	0.9995	1	Node 1
NP_819537.1	CBU_0503	glutamine synthetase	0.1007	0.09503	0.09686	0.1077	0.6345	0.9941	Node 4
NP_819538.1	CBU_0504	di-/tripeptide transporter	0.5459	0.5516	0.6619	0.673	0.9863	1	Node 3
NP_819539.1	CBU_0505	ribosomal-protein-alanine acetyltransferase	0.09611	0.09569	0.1018	0.1168	0.8023	0.9981	Node 3
NP_819540.1	CBU_0506	single-stranded-DNA-specific exonuclease	0.9984	0.9988	0.999	0.9991	0.9995	1	Node 1
NP_819541.2	CBU_0507	hypothetical protein	0.2462	0.2304	0.2358	0.2629	0.3505	0.9989	Node 4
NP_819542.1	CBU_0508	membrane-spanning protein	0.02696	0.02614	0.0268	0.02962	0.1761	0.9941	Node 4
NP_819543.1	CBU_0509	trp operon repressor	0.1007	0.09503	0.09686	0.1077	0.6345	0.9941	Node 4
NP_819544.1	CBU_0510	hypothetical protein	0.05704	0.05885	0.06445	0.07681	0.6652	0.9934	Node 4
YP_002332967.1	CBU_0510a	hypothetical protein	0.02696	0.02614	0.0268	0.02962	0.1761	0.9941	Node 4
NP_819545.1	CBU_0513	fructose-1,6-bisphosphatase	0.05067	0.05144	0.05306	0.05623	0.2369	0.6278	Node 5
NP_819546.1	CBU_0514	membrane-spanning protein	0.06052	0.0599	0.05983	0.0606	0.1115	0.6408	Node 5
YP_002332968.1	CBU_0514a	hypothetical protein	0.02732	0.02713	0.02722	0.02779	0.06268	0.5386	No Detectable Homologs Outside C. burnetii
NP_819547.2	CBU_0515	MFS superfamily transporter	0.9449	0.9718	0.9802	0.9822	0.9797	0.9998	Node 1
NP_819548.1	CBU_0516	hypothetical protein	0.02732	0.02713	0.02722	0.02779	0.06268	0.5386	No Detectable Homologs Outside C. burnetii
YP_002332969.1	CBU_0516a	hypothetical protein	0.02732	0.02713	0.02722	0.02779	0.06268	0.5386	No Detectable Homologs Outside C. burnetii
NP_819549.2	CBU_0517	aspartate aminotransferase	0.9984	0.9988	0.999	0.9991	0.9995	1	Node 1
NP_819550.1	CBU_0518	excinuclease ABC subunit B	0.9866	0.9899	0.9914	0.9913	0.9841	0.9999	Node 1
NP_819551.1	CBU_0519	DedA family protein	0.5553	0.5639	0.6051	0.6342	0.7256	0.9975	Node 3
NP_819552.2	CBU_0520	hydroxymethylglutaryl-CoA lyase	0.8005	0.9428	0.9542	0.9513	0.9873	1	Node 1
NP_819553.2	CBU_0521	chlorohydrolase/deaminase family protein	0.2317	0.2507	0.2922	0.3841	0.8866	0.9989	Node 3
NP_819554.1	CBU_0522	hypothetical protein	0.02732	0.02713	0.02722	0.02779	0.06268	0.5386	No Detectable Homologs Outside C. burnetii
YP_002332970.1	CBU_0522a	hypothetical protein	0.02696	0.02614	0.0268	0.02962	0.1761	0.9941	Node 4
NP_819555.3	CBU_0523	IS110 family transposase IS1111A	0.1665	0.1661	0.1663	0.166	0.1887	0.6764	Node 5
NP_819556.2	CBU_0524	DNA gyrase subunit A	0.9984	0.9988	0.999	0.9991	0.9995	1	Node 1
NP_819557.1	CBU_0525	phosphoserine aminotransferase	0.9909	0.9914	0.99	0.9847	0.9982	1	Node 1
NP_819558.1	CBU_0526	3-phosphoshikimate 1-carboxyvinyltransferase	0.9043	0.912	0.9028	0.8442	0.9935	1	Node 1
NP_819559.1	CBU_0527	cytidylate kinase	0.9984	0.9988	0.999	0.9991	0.9995	1	Node 1
NP_819560.3	CBU_0528	30S ribosomal protein S1	0.9984	0.9988	0.999	0.9991	0.9995	1	Node 1
NP_819561.1	CBU_0529	membrane-associated protein	0.6914	0.7847	0.8949	0.9131	0.8548	0.9994	Node 1
NP_819562.2	CBU_0530	tetratricopeptide repeat family protein	0.8379	0.97	0.9866	0.9896	0.989	0.9999	Node 1
NP_819563.1	CBU_0531	orotidine 5'-phosphate decarboxylase	0.9043	0.912	0.9028	0.8442	0.9935	1	Node 1
NP_819564.2	CBU_0532	COME operon protein 1	0.1654	0.1654	0.1661	0.1673	0.2926	0.9721	Node 4
NP_819565.1	CBU_0533	undecaprenyl-phosphate alpha-N-acetylglucosaminephosphotransferase	0.2353	0.2462	0.2774	0.3513	0.6904	0.9973	Node 4
NP_819566.1	CBU_0534	membrane-associated protein	0.02696	0.02614	0.0268	0.02962	0.1761	0.9941	Node 4
NP_819567.1	CBU_0535	hypothetical protein	0.1459	0.1473	0.1538	0.157	0.4692	0.9865	Node 4
NP_819568.1	CBU_0536	hypothetical protein	0.02732	0.02713	0.02722	0.02779	0.06268	0.5386	No Detectable Homologs Outside C. burnetii
NP_819569.2	CBU_0537	hypothetical protein	0.02696	0.02614	0.0268	0.02962	0.1761	0.9941	Node 4
NP_819571.2	CBU_0539	di-/tripeptide transporter	0.5459	0.5516	0.6619	0.673	0.9863	1	Node 3
NP_819572.1	CBU_0540	chromosome partition protein	0.8437	0.9672	0.9837	0.9867	0.9828	0.9999	Node 1
NP_819573.2	CBU_0541	cell division protein	0.7422	0.8488	0.8599	0.8499	0.8396	0.9992	Node 1
NP_819574.2	CBU_0542	NAD-dependent DNA ligase	0.9984	0.9988	0.999	0.9991	0.9995	1	Node 1
NP_819575.1	CBU_0543	membrane-spanning protein	0.02732	0.02713	0.02722	0.02779	0.06268	0.5386	No Detectable Homologs Outside C. burnetii
NP_819576.1	CBU_0544	hypothetical protein	0.02732	0.02713	0.02722	0.02779	0.06268	0.5386	No Detectable Homologs Outside C. burnetii
NP_819577.2	CBU_0545	LemA family protein	0.9317	0.9563	0.9583	0.9507	0.9792	0.9502	Node 1
NP_819578.1	CBU_0546	endopeptidase	0.885	0.908	0.9104	0.9007	0.9871	0.9998	Node 1
NP_819579.1	CBU_0547	tetratricopeptide repeat family protein	0.837	0.95	0.9667	0.9686	0.8826	0.9995	Node 1
NP_819580.1	CBU_0548	membrane-bound lytic murein transglycosylase B	0.7455	0.9695	0.9886	0.9919	0.9973	1	Node 1
NP_819581.2	CBU_0549	rod shape-determining protein	0.9984	0.9988	0.999	0.9991	0.9995	1	Node 1
NP_819582.2	CBU_0550	cell elongation specific D,D-transpeptidase	0.943	0.9547	0.9775	0.9829	0.9945	0.9999	Node 1
NP_819583.1	CBU_0552	iojap protein family	0.9837	0.9873	0.989	0.9887	0.9764	0.9998	Node 1
NP_819585.3	CBU_0554	IS110 family transposase IS1111A	0.1665	0.1661	0.1663	0.166	0.1887	0.6764	Node 5
YP_002332971.1	CBU_0554a	hypothetical protein	0.02696	0.02614	0.0268	0.02962	0.1761	0.9941	Node 4
NP_819586.1	CBU_0555	hypothetical protein	0.02696	0.02614	0.0268	0.02962	0.1761	0.9941	Node 4
NP_819587.2	CBU_0556	nicotinate-nucleotide adenylyltransferase	0.8381	0.845	0.9339	0.9502	0.9836	0.9997	Node 1
NP_819588.1	CBU_0557	DNA polymerase III subunit delta	0.9167	0.9245	0.9288	0.9763	0.9979	1	Node 1
NP_819589.1	CBU_0558	rare lipoprotein B	0.01443	0.01446	0.01674	0.02388	0.9894	1	Node 3
NP_819590.1	CBU_0559	leucine--tRNA ligase	0.9984	0.9988	0.999	0.9991	0.9995	1	Node 1
NP_819591.1	CBU_0560	hypothetical protein	0.05704	0.05885	0.06445	0.07681	0.6652	0.9934	Node 4
NP_819592.1	CBU_0562	hypothetical ATPase	0.06928	0.07136	0.06556	0.06634	0.216	0.9944	Node 4
YP_002332972.1	CBU_0562a	hypothetical protein	0.02969	0.02974	0.02989	0.03025	0.05978	0.8595	Node 4
NP_819594.1	CBU_0564	apolipoprotein N-acyltransferase	0.9866	0.9899	0.9914	0.9913	0.9841	0.9999	Node 1
NP_819595.2	CBU_0565	magnesium and cobalt efflux protein	0.9641	0.9682	0.9684	0.9637	0.7797	0.9988	Node 1
NP_819596.1	CBU_0566	MFS superfamily transporter	0.9449	0.9718	0.9802	0.9822	0.9797	0.9998	Node 1
NP_819597.1	CBU_0567	metal-binding protein	0.9984	0.9988	0.999	0.9991	0.9995	1	Node 1
NP_819598.1	CBU_0568	PhoH-like protein	0.9866	0.9899	0.9914	0.9913	0.9841	0.9999	Node 1
NP_819599.1	CBU_0569	tRNA 2-methylthioadenosine synthase	0.9984	0.9988	0.999	0.9991	0.9995	1	Node 1
NP_819600.1	CBU_0570	amino acid permease	0.7325	0.7459	0.9013	0.9429	0.9931	0.9999	Node 1
NP_819601.1	CBU_0571	hypothetical protein	0.02732	0.02713	0.02722	0.02779	0.06268	0.5386	No Detectable Homologs Outside C. burnetii
NP_819602.1	CBU_0572	cytosol aminopeptidase	0.9834	0.985	0.9844	0.9807	0.7747	0.9992	Node 1
NP_819603.1	CBU_0573	acyl-CoA dehydrogenase, long-chain specific	0.8608	0.8823	0.8843	0.8721	0.7908	0.9988	Node 1
NP_819604.1	CBU_0574	3-ketoacyl-CoA thiolase	0.9155	0.9412	0.9484	0.9464	0.8234	0.999	Node 1
NP_819606.2	CBU_0576	3-hydroxyacyl-CoA dehydrogenase	0.8307	0.9405	0.9571	0.9584	0.8784	0.9994	Node 1
NP_819607.2	CBU_0577	membrane-spanning protein	0.05704	0.05885	0.06445	0.07681	0.6652	0.9934	Node 4
NP_819608.1	CBU_0578	polyprenyl-phosphate beta-D-glucosyltransferase	0.3837	0.3847	0.4114	0.4189	0.4099	0.9972	Node 4
NP_819609.1	CBU_0579	undecaprenyl-phosphomannose:protein mannosyltransferase	0.1235	0.1238	0.1349	0.1646	0.2882	0.9962	Node 4
NP_819610.1	CBU_0580	hypothetical protein	0.09625	0.08165	0.08459	0.09355	0.1046	0.3211	Node 5
NP_819611.1	CBU_0581	ferredoxin	0.9629	0.9836	0.9893	0.991	0.9965	0.9999	Node 1
NP_819612.1	CBU_0582	morphoprotein BolA	0.6423	0.6547	0.6663	0.653	0.7412	0.9972	Node 3
NP_819613.1	CBU_0583	glutaredoxin	0.9984	0.9988	0.999	0.9991	0.9995	1	Node 1
NP_819614.1	CBU_0584	hypothetical protein	0.02732	0.02713	0.02722	0.02779	0.06268	0.5386	No Detectable Homologs Outside C. burnetii
NP_819615.1	CBU_0585	hypothetical protein	0.2117	0.2486	0.5975	0.6188	0.9881	1	Node 3
NP_819616.1	CBU_0586	pyridine nucleotide-disulfide oxidoreductase family protein	0.08134	0.09131	0.1211	0.2709	0.9867	1	Node 3
NP_819617.1	CBU_0587	thiosulfate sulfurtransferase	0.9541	0.9593	0.9597	0.9574	0.9614	0.9996	Node 1
NP_819618.1	CBU_0588	quinolinate synthetase A	0.269	0.1716	0.1584	0.1654	0.9372	0.9994	Node 3
NP_819619.1	CBU_0589	2Fe-2s ferredoxin	0.9375	0.9648	0.974	0.9761	0.99	0.9998	Node 1
NP_819620.1	CBU_0590	hypothetical protein	0.02732	0.02713	0.02722	0.02779	0.06268	0.5386	No Detectable Homologs Outside C. burnetii
NP_819621.1	CBU_0591	hypothetical protein	0.4373	0.4514	0.3825	0.3762	0.9707	0.9998	Node 3
NP_819622.2	CBU_0592	membrane-spanning protein	0.4164	0.4642	0.4765	0.5224	0.8742	0.998	Node 3
NP_819626.1	CBU_0596	metal-dependent hydrolase	0.3829	0.4203	0.4935	0.4785	0.8648	0.8949	Node 3
YP_002332973.1	CBU_0596a	hypothetical protein	0.02696	0.02614	0.0268	0.02962	0.1761	0.9941	Node 4
NP_819627.1	CBU_0597	oxygen-independent coproporphyrinogen-III oxidase	0.9641	0.9682	0.9684	0.9637	0.7797	0.9988	Node 1
NP_819628.2	CBU_0598	ADP-ribose pyrophosphatase	0.6126	0.6192	0.6273	0.5946	0.9584	0.9996	Node 3
NP_819629.1	CBU_0599	3'(2'),5'-bisphosphate nucleotidase	0.6569	0.6728	0.6686	0.6668	0.7515	0.9974	Node 3
NP_819637.1	CBU_0607	diphosphomevalonate decarboxylase	0.4444	0.4354	0.4517	0.4747	0.8661	0.9977	Node 3
NP_819638.1	CBU_0608	phosphomevalonate kinase	0.2711	0.2576	0.2703	0.3489	0.9826	1	Node 3
NP_819639.1	CBU_0609	mevalonate kinase	0.2218	0.205	0.2169	0.2848	0.9699	0.9998	Node 3
NP_819640.1	CBU_0610	3-hydroxy-3-methylglutaryl-coenzyme A reductase	0.4399	0.4369	0.4584	0.5297	0.9459	0.9998	Node 3
NP_819641.1	CBU_0611	outer membrane protein assembly factor	0.9984	0.9988	0.999	0.9991	0.9995	1	Node 1
NP_819642.1	CBU_0612	outer membrane protein	0.7066	0.8128	0.9294	0.9473	0.9944	0.9999	Node 1
NP_819643.1	CBU_0613	UDP-3-O-3-hydroxymyristoyl glucosamine N-acyltransferase	0.9984	0.9988	0.999	0.9991	0.9995	1	Node 1
NP_819644.1	CBU_0614	(3R)-hydroxymyristoyl-acyl carrier protein dehydratase	0.9984	0.9988	0.999	0.9991	0.9995	1	Node 1
NP_819645.1	CBU_0615	acyl-acyl-carrier-proteinUDP-N-acetylglucosamine O-acyltransferase	0.9984	0.9988	0.999	0.9991	0.9995	1	Node 1
NP_819646.1	CBU_0616	hydrolase family protein	0.2413	0.2426	0.147	0.1319	0.23	0.9984	Node 4
NP_819647.2	CBU_0617	membrane-spanning protein	0.09274	0.1002	0.1183	0.1634	0.2736	0.9985	Node 4
NP_819648.2	CBU_0618	acyltransferase family protein	0.02696	0.02614	0.0268	0.02962	0.1761	0.9941	Node 4
NP_819649.1	CBU_0619	hypothetical protein	0.02696	0.02614	0.0268	0.02962	0.1761	0.9941	Node 4
NP_819650.1	CBU_0620	lipid-A-disaccharide synthase	0.9984	0.9988	0.999	0.9991	0.9995	1	Node 1
NP_819651.1	CBU_0621	NAD-dependent oxidoreductase	0.02652	0.02949	0.06955	0.0686	0.9827	1	Node 3
NP_819652.2	CBU_0622	tRNA-specific adenosine deaminase	0.9984	0.9988	0.999	0.9991	0.9995	1	Node 1
NP_819653.1	CBU_0623	hypothetical protein	0.02696	0.02614	0.0268	0.02962	0.1761	0.9941	Node 4
NP_819654.1	CBU_0624	hypothetical protein	0.02732	0.02713	0.02722	0.02779	0.06268	0.5386	No Detectable Homologs Outside C. burnetii
NP_819655.1	CBU_0625	hypothetical protein	0.02732	0.02713	0.02722	0.02779	0.06268	0.5386	No Detectable Homologs Outside C. burnetii
NP_819656.1	CBU_0626	hypothetical protein	0.02732	0.02713	0.02722	0.02779	0.06268	0.5386	No Detectable Homologs Outside C. burnetii
NP_819657.1	CBU_0627	hypothetical protein	0.02732	0.02713	0.02722	0.02779	0.06268	0.5386	No Detectable Homologs Outside C. burnetii
NP_819658.1	CBU_0628	inorganic pyrophosphatase	0.9984	0.9988	0.999	0.9991	0.9995	1	Node 1
NP_819659.1	CBU_0629	delta-1-pyrroline-5-carboxylate dehydrogenase	0.9449	0.9718	0.9802	0.9822	0.9797	0.9998	Node 1
NP_819660.1	CBU_0630	FKBP-type peptidyl-prolyl cis-trans isomerase	0.96	0.9655	0.967	0.9634	0.8378	0.999	Node 1
NP_819661.2	CBU_0631	phosphoribosylformylglycinamidine synthase	0.649	0.6224	0.4251	0.4049	0.9266	0.9993	Node 3
NP_819662.1	CBU_0632	hypothetical protein	0.05704	0.05885	0.06445	0.07681	0.6652	0.9934	Node 4
NP_819664.2	CBU_0634	two component system histidine kinase	0.9641	0.9682	0.9684	0.9637	0.7797	0.9988	Node 1
NP_819665.1	CBU_0635	membrane-spanning protein	0.02696	0.02614	0.0268	0.02962	0.1761	0.9941	Node 4
NP_819666.1	CBU_0636	drug/metabolite exporter family transporter	0.1186	0.1185	0.1232	0.1298	0.2472	0.9886	Node 4
NP_819667.1	CBU_0637	coenzyme PQQ synthesis protein C	0.02696	0.02614	0.0268	0.02962	0.1761	0.9941	Node 4
NP_819668.1	CBU_0638	dihydrolipoamide acetyltransferase component of pyruvate dehydrogenase complex	0.9984	0.9988	0.999	0.9991	0.9995	1	Node 1
NP_819669.1	CBU_0639	pyruvate dehydrogenase E1 component subunit beta	0.7455	0.9695	0.9886	0.9919	0.9973	1	Node 1
NP_819670.1	CBU_0640	pyruvate dehydrogenase E1 component subunit alpha	0.7455	0.9695	0.9886	0.9919	0.9973	1	Node 1
NP_819671.2	CBU_0641	leucine dehydrogenase	0.8329	0.9635	0.9796	0.9819	0.996	0.9999	Node 1
NP_819672.1	CBU_0642	glycerophosphoryl diester phosphodiesterase	0.771	0.8991	0.9099	0.9032	0.9362	0.9997	Node 1
NP_819673.1	CBU_0643	5-amino-6-(5-phosphoribosylamino)uracil reductase	0.9984	0.9988	0.999	0.9991	0.9995	1	Node 1
NP_819674.1	CBU_0644	plasmid stabilization system toxin protein	0.02696	0.02614	0.0268	0.02962	0.1761	0.9941	Node 4
NP_819675.1	CBU_0645	plasmid stabilization system antitoxin protein	0.02696	0.02614	0.0268	0.02962	0.1761	0.9941	Node 4
NP_819676.2	CBU_0646	riboflavin synthase alpha chain	0.9833	0.9859	0.9865	0.9848	0.9951	0.9999	Node 1
NP_819677.3	CBU_0647	GTP cyclohydrolase II	0.9682	0.9677	0.9786	0.9825	0.995	0.9999	Node 1
NP_819678.1	CBU_0648	6,7-dimethyl-8-ribityllumazine synthase	0.9498	0.954	0.9533	0.9599	0.9868	0.9998	Node 1
NP_819679.1	CBU_0649	riboflavin transporter	0.8604	0.8746	0.8648	0.8768	0.9956	1	Node 1
NP_819686.1	CBU_0656	transcriptional regulator	0.9984	0.9988	0.999	0.9991	0.9995	1	Node 1
NP_819687.1	CBU_0657	recombination protein	0.9837	0.9873	0.989	0.9887	0.9764	0.9998	Node 1
NP_819688.1	CBU_0658	hypothetical protein	0.05704	0.05885	0.06445	0.07681	0.6652	0.9934	Node 4
NP_819689.1	CBU_0659	DNA polymerase III subunit gamma/tau	0.9984	0.9988	0.999	0.9991	0.9995	1	Node 1
NP_819690.1	CBU_0660	hypothetical protein	0.2686	0.269	0.2708	0.27	0.3241	0.9853	Node 4
NP_819691.1	CBU_0661	hypothetical protein	0.136	0.1459	0.1434	0.1515	0.6376	0.9934	Node 4
NP_819692.1	CBU_0662	hypothetical protein	0.05067	0.05144	0.05306	0.05623	0.2369	0.6278	Node 5
NP_819693.1	CBU_0663	hypothetical protein	0.02732	0.02713	0.02722	0.02779	0.06268	0.5386	No Detectable Homologs Outside C. burnetii
NP_819694.1	CBU_0664	transposase	0.0842	0.08408	0.08404	0.08412	0.09419	0.5515	Node 5
NP_819695.1	CBU_0665	hypothetical protein	0.02732	0.02713	0.02722	0.02779	0.06268	0.5386	No Detectable Homologs Outside C. burnetii
NP_819696.1	CBU_0666	succinyl-diaminopimelate desuccinylase	0.9818	0.9916	0.9942	0.9947	0.9973	1	Node 1
NP_819697.1	CBU_0667	2,3,4,5-tetrahydropyridine-2-carboxylate N-succinyltransferase	0.9818	0.9916	0.9942	0.9947	0.9973	1	Node 1
NP_819698.1	CBU_0668	hypothetical protein	0.02696	0.02614	0.0268	0.02962	0.1761	0.9941	Node 4
NP_819699.1	CBU_0669	hypothetical protein	0.02696	0.02614	0.0268	0.02962	0.1761	0.9941	Node 4
NP_819700.2	CBU_0670	ATP-dependent RNA helicase	0.9834	0.985	0.9844	0.9807	0.7747	0.9992	Node 1
NP_819701.1	CBU_0671	mannose-1-phosphate guanylyltransferase	0.881	0.9063	0.9134	0.909	0.9412	0.9994	Node 1
NP_819702.1	CBU_0672	hypothetical protein	0.02696	0.02614	0.0268	0.02962	0.1761	0.9941	Node 4
NP_819703.1	CBU_0673	histidinol-phosphatase	0.5612	0.6347	0.6973	0.6979	0.9274	0.9994	Node 3
NP_819704.2	CBU_0674	phosphoheptose isomerase	0.05301	0.05133	0.05194	0.05592	0.2016	0.9913	Node 4
NP_819705.1	CBU_0675	transaldolase	0.05301	0.05133	0.05194	0.05592	0.2016	0.9913	Node 4
NP_819706.1	CBU_0676	UDP-glucose 4-epimerase	0.2827	0.2927	0.3193	0.3397	0.379	0.9934	Node 4
NP_819707.2	CBU_0677	NAD dependent epimerase/dehydratase family protein	0.6121	0.6137	0.6242	0.6187	0.7248	0.9968	Node 3
NP_819708.1	CBU_0678	D-glycero-D-manno-heptose-1-phosphate adenylyltransferase	0.581	0.6622	0.6862	0.7507	0.9426	0.9994	Node 2
NP_819709.1	CBU_0679	NADH-dependent dehydrogenase	0.03337	0.03332	0.03384	0.03531	0.1234	0.9571	Node 4
NP_819710.1	CBU_0680	UDP-glucose 6-dehydrogenase	0.03337	0.03332	0.03384	0.03531	0.1234	0.9571	Node 4
NP_819711.1	CBU_0681	NAD dependent epimerase/dehydratase family protein	0.1144	0.112	0.1112	0.1116	0.1694	0.959	Node 4
NP_819712.1	CBU_0682	methyltransferase	0.08754	0.08769	0.08853	0.09069	0.142	0.9403	Node 4
NP_819713.1	CBU_0683	hypothetical protein	0.03337	0.03332	0.03384	0.03531	0.1234	0.9571	Node 4
NP_819714.1	CBU_0684	sulfotransferase	0.02696	0.02614	0.0268	0.02962	0.1761	0.9941	Node 4
NP_819715.1	CBU_0685	hypothetical protein	0.03337	0.03332	0.03384	0.03531	0.1234	0.9571	Node 4
NP_819716.2	CBU_0686	pyruvate dehydrogenase E1 component subunit beta	0.1412	0.1403	0.1428	0.1482	0.2859	0.9794	Node 4
NP_819717.1	CBU_0687	membrane-spanning protein	0.03337	0.03332	0.03384	0.03531	0.1234	0.9571	Node 4
NP_819718.1	CBU_0688	GDP-L-fucose synthase	0.2209	0.2229	0.2185	0.218	0.2725	0.9795	Node 4
NP_819719.1	CBU_0689	GDP-mannose 4,6 dehydratase	0.3791	0.3847	0.3792	0.3851	0.4	0.9908	Node 4
NP_819720.2	CBU_0690	polyprenyl-phosphate beta-D-mannosyltransferase	0.03337	0.03332	0.03384	0.03531	0.1234	0.9571	Node 4
NP_819721.2	CBU_0691	methyltransferase	0.1222	0.1225	0.1256	0.1336	0.2291	0.9834	Node 4
NP_819722.1	CBU_0692	pyruvate dehydrogenase E1 component subunit beta	0.7455	0.9695	0.9886	0.9919	0.9973	1	Node 1
NP_819723.2	CBU_0693	pyruvate dehydrogenase E1 component subunit alpha	0.1137	0.1133	0.1139	0.1158	0.1793	0.965	Node 4
NP_819724.1	CBU_0694	glycosyltransferase	0.03337	0.03332	0.03384	0.03531	0.1234	0.9571	Node 4
NP_819725.1	CBU_0695	hypothetical protein	0.03337	0.03332	0.03384	0.03531	0.1234	0.9571	Node 4
NP_819726.2	CBU_0696	nucleotide-sugar aminotransferase	0.9026	0.9109	0.9036	0.8763	0.9886	0.9999	Node 1
NP_819727.1	CBU_0697	dTDP-4-dehydro-6-deoxy-D-glucose 4-aminotransferase	0.9768	0.9773	0.9748	0.9677	0.9948	0.9999	Node 1
NP_819728.1	CBU_0698	hypothetical protein	0.03337	0.03332	0.03384	0.03531	0.1234	0.9571	Node 4
NP_819729.1	CBU_0699	sulfotransferase	0.02696	0.02614	0.0268	0.02962	0.1761	0.9941	Node 4
NP_819730.2	CBU_0700	sulfate adenylyltransferase	0.09274	0.1002	0.1183	0.1634	0.2736	0.9985	Node 4
NP_819731.2	CBU_0701	3'(2'),5'-bisphosphate nucleotidase	0.698	0.7262	0.7205	0.7218	0.7927	0.9983	Node 1
NP_819732.1	CBU_0702	3-oxoacyl-acyl-carrier protein reductase	0.2265	0.224	0.2175	0.2135	0.3304	0.9929	Node 4
NP_819733.1	CBU_0703	O-antigen export system permease protein	0.3466	0.3706	0.4238	0.5623	0.721	0.9972	Node 3
NP_819734.1	CBU_0704	polysaccharide export ATP-binding protein	0.9641	0.9682	0.9684	0.9637	0.7797	0.9988	Node 1
NP_819735.1	CBU_0705	hypothetical protein	0.02732	0.02713	0.02722	0.02779	0.06268	0.5386	No Detectable Homologs Outside C. burnetii
NP_819736.1	CBU_0706	hypothetical protein	0.02732	0.02713	0.02722	0.02779	0.06268	0.5386	No Detectable Homologs Outside C. burnetii
NP_819737.1	CBU_0707	permease	0.7282	0.7427	0.7207	0.7302	0.9892	1	Node 1
NP_819740.1	CBU_0711	hypothetical protein	0.02732	0.02713	0.02722	0.02779	0.06268	0.5386	No Detectable Homologs Outside C. burnetii
NP_819741.1	CBU_0712	response regulator	0.955	0.9686	0.9718	0.9696	0.8433	0.9992	Node 1
NP_819742.2	CBU_0713	phosphate transporter	0.01443	0.01446	0.01674	0.02388	0.9894	1	Node 3
NP_819743.2	CBU_0714	hypothetical protein	0.4563	0.4824	0.5398	0.5376	0.7706	0.9981	Node 3
NP_819744.1	CBU_0715	transposase	0.1965	0.1963	0.196	0.1964	0.2084	0.6827	Node 5
NP_819745.1	CBU_0716	thioredoxin reductase family protein	0.02696	0.02614	0.0268	0.02962	0.1761	0.9941	Node 4
NP_819746.1	CBU_0718	membrane-associated protein	0.05704	0.05885	0.06445	0.07681	0.6652	0.9934	Node 4
NP_819747.1	CBU_0719	hypothetical protein	0.02696	0.02614	0.0268	0.02962	0.1761	0.9941	Node 4
NP_819748.1	CBU_0720	agmatinase	0.23	0.2611	0.3371	0.6615	0.9862	0.9999	Node 3
NP_819749.2	CBU_0721	deoxyhypusine synthase	0.1127	0.1299	0.2139	0.8508	0.9953	1	Node 2
NP_819750.2	CBU_0722	ornithine decarboxylase	0.1117	0.1248	0.1555	0.2594	0.984	1	Node 3
NP_819752.1	CBU_0724	transposase	0.1965	0.1963	0.196	0.1964	0.2084	0.6827	Node 5
NP_819753.1	CBU_0727	ABC transporter permease	0.8835	0.8706	0.9085	0.9178	0.8367	0.9992	Node 1
NP_819754.2	CBU_0728	ABC transporter ATP-binding protein	0.9984	0.9988	0.999	0.9991	0.9995	1	Node 1
NP_819755.1	CBU_0729	hypothetical protein	0.3418	0.3943	0.8503	0.8933	0.8744	0.9997	Node 1
NP_819756.1	CBU_0730	hypothetical protein	0.3418	0.3943	0.8503	0.8933	0.8744	0.9997	Node 1
NP_819757.2	CBU_0731	hypothetical protein	0.05704	0.05885	0.06445	0.07681	0.6652	0.9934	Node 4
NP_819760.1	CBU_0734	hypothetical protein	0.02732	0.02713	0.02722	0.02779	0.06268	0.5386	No Detectable Homologs Outside C. burnetii
NP_819761.1	CBU_0735	uridine phosphorylase	0.1176	0.1083	0.1143	0.1381	0.244	0.998	Node 4
NP_819762.1	CBU_0736	hypothetical protein	0.05067	0.05144	0.05306	0.05623	0.2369	0.6278	Node 5
NP_819763.1	CBU_0737	trigger factor	0.96	0.9655	0.967	0.9634	0.8378	0.999	Node 1
NP_819764.1	CBU_0738	ATP-dependent endopeptidase clp proteolytic subunit	0.9984	0.9988	0.999	0.9991	0.9995	1	Node 1
NP_819765.1	CBU_0739	ATP-dependent endopeptidase clp ATP-binding subunit	0.9984	0.9988	0.999	0.9991	0.9995	1	Node 1
NP_819766.1	CBU_0740	ATP-dependent endopeptidase	0.9984	0.9988	0.999	0.9991	0.9995	1	Node 1
NP_819767.1	CBU_0741	microcin-processing peptidase 1	0.8379	0.97	0.9866	0.9896	0.989	0.9999	Node 1
NP_819768.1	CBU_0742	hypothetical protein	0.02732	0.02713	0.02722	0.02779	0.06268	0.5386	No Detectable Homologs Outside C. burnetii
NP_819769.1	CBU_0743	phosphocarrier protein HPr	0.7455	0.9695	0.9886	0.9919	0.9973	1	Node 1
NP_819770.1	CBU_0744	Hpr(Ser) kinase	0.147	0.1693	0.1496	0.1501	0.9839	1	Node 3
NP_819771.1	CBU_0745	ribosome-associated factor Y	0.9523	0.9534	0.9483	0.9336	0.9689	0.9998	Node 1
NP_819772.2	CBU_0746	LPS ABC transporter ATP-binding protein	0.9984	0.9988	0.999	0.9991	0.9995	1	Node 1
NP_819773.2	CBU_0747	LPS ABC transporter substrate-binding protein	0.6233	0.6181	0.6773	0.6814	0.7237	0.9987	Node 3
NP_819774.1	CBU_0748	hypothetical protein	0.2238	0.2327	0.2629	0.3082	0.9272	0.9992	Node 3
NP_819775.1	CBU_0749	3-deoxy-manno-octulosonate-8-phosphatase	0.8761	0.8601	0.8814	0.8809	0.9934	1	Node 1
NP_819776.1	CBU_0750	arabinose-5-phosphate isomerase	0.9984	0.9988	0.999	0.9991	0.9995	1	Node 1
NP_819777.1	CBU_0751	UDP-N-acetylglucosamine 1-carboxyvinyltransferase	0.9984	0.9988	0.999	0.9991	0.9995	1	Node 1
NP_819778.2	CBU_0752	esterase family protein	0.02696	0.02614	0.0268	0.02962	0.1761	0.9941	Node 4
YP_002332975.1	CBU_0752a	hypothetical protein	0.02696	0.02614	0.0268	0.02962	0.1761	0.9941	Node 4
NP_819779.1	CBU_0753	acriflavin resistance membrane protein	0.9866	0.9899	0.9914	0.9913	0.9841	0.9999	Node 1
NP_819780.1	CBU_0754	acriflavin resistance protein	0.6582	0.6692	0.6925	0.7106	0.8548	0.9978	Node 2
NP_819781.1	CBU_0755	endopeptidase	0.9624	0.9766	0.9818	0.9827	0.9819	0.9998	Node 1
NP_819782.2	CBU_0756	hypothetical protein	0.9641	0.9682	0.9684	0.9637	0.7797	0.9988	Node 1
YP_338280.2	CBU_0757	ribosomal large subunit pseudouridine synthase D	0.9984	0.9988	0.999	0.9991	0.9995	1	Node 1
NP_819783.2	CBU_0758	ComL family lipoprotein	0.9984	0.9988	0.999	0.9991	0.9995	1	Node 1
NP_819784.1	CBU_0760	sensor protein	0.9641	0.9682	0.9684	0.9637	0.7797	0.9988	Node 1
NP_819785.1	CBU_0761	hypothetical protein	0.02696	0.02614	0.0268	0.02962	0.1761	0.9941	Node 4
NP_819786.1	CBU_0762	hypothetical protein	0.3152	0.3157	0.3147	0.3189	0.482	0.9895	Node 4
NP_819787.2	CBU_0763	membrane-spanning protein	0.05704	0.05885	0.06445	0.07681	0.6652	0.9934	Node 4
NP_819788.1	CBU_0766	acetoacetyl-CoA synthetase	0.1251	0.1323	0.1862	0.1836	0.6969	0.9993	Node 4
NP_819789.1	CBU_0767	hypothetical protein	0.02293	0.02293	0.02295	0.02303	0.0302	0.4382	Node 5
NP_819790.2	CBU_0768	multidrug resistance protein B	0.2335	0.2532	0.2972	0.3981	0.7506	0.9991	Node 3
NP_819791.1	CBU_0769	GMP synthase (glutamine-hydrolyzing)	0.2057	0.2058	0.205	0.2067	0.2709	0.6921	Node 5
NP_819792.2	CBU_0770	hypothetical ATPase	0.233	0.2352	0.2346	0.2273	0.3095	0.9873	Node 4
NP_819793.1	CBU_0771	methylisocitrate lyase	0.6542	0.7692	0.7747	0.7535	0.664	0.9994	Origin Node Unclear
NP_819794.1	CBU_0772	2-methylcitrate synthase	0.9697	0.9838	0.9879	0.9885	0.9831	0.9998	Node 1
NP_819795.1	CBU_0773	glyoxalase family protein PhnB	0.4076	0.4419	0.4263	0.4112	0.4238	0.9967	Node 4
NP_819796.1	CBU_0774	stress-responsive transcriptional regulator	0.5382	0.6058	0.7239	0.7381	0.8775	0.9995	Node 1
NP_819797.1	CBU_0775	GntR family transcriptional regulator	0.05704	0.05885	0.06445	0.07681	0.6652	0.9934	Node 4
NP_819798.1	CBU_0776	ABC transporter ATP-binding protein	0.7423	0.7641	0.7754	0.771	0.556	0.9963	Origin Node Unclear
NP_819799.2	CBU_0777	ABC transporter permease	0.02696	0.02614	0.0268	0.02962	0.1761	0.9941	Node 4
YP_002332976.1	CBU_0777c	hypothetical protein	0.02696	0.02614	0.0268	0.02962	0.1761	0.9941	Node 4
NP_819801.1	CBU_0780	response regulator	0.837	0.95	0.9667	0.9686	0.8826	0.9995	Node 1
NP_819802.1	CBU_0781	ankyrin repeat-containing protein	0.02696	0.02614	0.0268	0.02962	0.1761	0.9941	Node 4
NP_819803.1	CBU_0782	hypothetical protein	0.05704	0.05885	0.06445	0.07681	0.6652	0.9934	Node 4
NP_819804.1	CBU_0784	hypothetical protein	0.02732	0.02713	0.02722	0.02779	0.06268	0.5386	No Detectable Homologs Outside C. burnetii
NP_819806.2	CBU_0786	coA-transferase family III protein	0.1133	0.1135	0.1116	0.1129	0.1542	0.6403	Node 5
NP_819807.2	CBU_0787	peptide synthetase	0.437	0.4603	0.549	0.5531	0.336	0.5635	Node 5
NP_819808.1	CBU_0788	polyketide synthase	0.3025	0.3154	0.3536	0.3381	0.2756	0.5739	Node 5
NP_819809.2	CBU_0789	two component system histidine kinase	0.9647	0.9778	0.9798	0.977	0.7599	0.9992	Node 1
NP_819812.2	CBU_0792	multidrug resistance protein B	0.1634	0.1635	0.164	0.1649	0.1818	0.6744	Node 5
NP_819813.1	CBU_0793	hypothetical protein	0.04019	0.04014	0.04014	0.04025	0.04994	0.4668	Node 5
NP_819814.1	CBU_0794	hypothetical protein	0.02732	0.02713	0.02722	0.02779	0.06268	0.5386	No Detectable Homologs Outside C. burnetii
NP_819815.2	CBU_0795	GTP cyclohydrolase I	0.6582	0.671	0.9229	0.9596	0.9956	1	Node 1
NP_819816.1	CBU_0796	adenosine 5'-monophosphoramidase	0.9984	0.9988	0.999	0.9991	0.9995	1	Node 1
NP_819817.1	CBU_0797	multidrug resistance protein B	0.5699	0.5829	0.5895	0.608	0.8588	0.9975	Node 3
NP_819818.1	CBU_0798	multidrug resistance protein A	0.622	0.637	0.652	0.6448	0.8893	0.9981	Node 3
NP_819819.1	CBU_0799	hypothetical protein	0.02732	0.02713	0.02722	0.02779	0.06268	0.5386	No Detectable Homologs Outside C. burnetii
NP_819820.1	CBU_0800	hypothetical protein	0.04365	0.04485	0.05131	0.06789	0.9693	0.9997	Node 3
NP_819821.1	CBU_0801	ribosomal-protein-S18-alanine acetyltransferase	0.6042	0.6103	0.6425	0.6356	0.7558	0.9974	Node 3
NP_819822.2	CBU_0802	hypothetical protein	0.02732	0.02713	0.02722	0.02779	0.06268	0.5386	No Detectable Homologs Outside C. burnetii
NP_819823.1	CBU_0803	acriflavin resistance protein	0.9411	0.9684	0.9759	0.9791	0.9802	0.9998	Node 1
NP_819824.1	CBU_0804	acriflavin resistance membrane protein	0.9866	0.9899	0.9914	0.9913	0.9841	0.9999	Node 1
NP_819825.2	CBU_0805	hypothetical protein	0.02732	0.02713	0.02722	0.02779	0.06268	0.5386	No Detectable Homologs Outside C. burnetii
NP_819826.1	CBU_0806	hypothetical protein	0.02732	0.02713	0.02722	0.02779	0.06268	0.5386	No Detectable Homologs Outside C. burnetii
NP_819827.1	CBU_0807	beta-lactamase family protein	0.1456	0.1447	0.1543	0.1824	0.7702	0.9961	Node 3
NP_819828.1	CBU_0808	valine--tRNA ligase	0.9984	0.9988	0.999	0.9991	0.9995	1	Node 1
NP_819829.2	CBU_0809	membrane-spanning protein	0.9818	0.9916	0.9942	0.9947	0.9973	1	Node 1
NP_819830.1	CBU_0810	membrane-spanning protein	0.7455	0.9695	0.9886	0.9919	0.9973	1	Node 1
NP_819831.1	CBU_0811	peptide chain release factor 3	0.9984	0.9988	0.999	0.9991	0.9995	1	Node 1
NP_819832.1	CBU_0812	Na+ driven multidrug efflux pump	0.4067	0.4601	0.5545	0.7545	0.8179	0.8895	Node 2
NP_819833.1	CBU_0813	hypothetical protein	0.02732	0.02713	0.02722	0.02779	0.06268	0.5386	No Detectable Homologs Outside C. burnetii
NP_819837.2	CBU_0817	aminoglycoside N6'-acetyltransferase	0.2828	0.2848	0.2903	0.2843	0.3021	0.7061	Node 4
NP_819838.1	CBU_0818	TetR family transcriptional regulator	0.1424	0.1403	0.1409	0.1401	0.2087	0.6713	Node 5
NP_819839.1	CBU_0819	glutathione S-transferase	0.1012	0.1006	0.1006	0.1008	0.1321	0.6298	Node 5
NP_819842.1	CBU_0822	Fic family protein	0.3365	0.3391	0.3364	0.3303	0.3214	0.7128	Node 4
NP_819843.1	CBU_0823	NAD-dependent malic enzyme	0.9214	0.9474	0.9551	0.9542	0.8234	0.9991	Node 1
NP_819844.1	CBU_0824	adenylosuccinate lyase	0.9818	0.9916	0.9942	0.9947	0.9973	1	Node 1
NP_819845.1	CBU_0825	nucleotide-sugar aminotransferase	0.9768	0.9773	0.9748	0.9677	0.9948	0.9999	Node 1
NP_819846.1	CBU_0826	transcriptional activator	0.07789	0.0612	0.05636	0.05759	0.2057	0.9951	Node 4
NP_819847.1	CBU_0827	hypothetical protein	0.02696	0.02614	0.0268	0.02962	0.1761	0.9941	Node 4
NP_819848.1	CBU_0828	NAD-dependent oxidoreductase	0.5291	0.5556	0.5686	0.5403	0.8436	0.9977	Node 3
NP_819849.2	CBU_0829	NAD dependent epimerase/dehydratase family protein	0.6299	0.6367	0.6444	0.6281	0.7284	0.9969	Node 3
NP_819850.1	CBU_0830	perosamine synthetase	0.8987	0.9046	0.9041	0.8929	0.9575	0.9994	Node 1
NP_819851.1	CBU_0831	asparagine synthetase (glutamine-hydrolyzing)	0.3454	0.3469	0.3483	0.3419	0.5162	0.9907	Node 4
NP_819852.1	CBU_0832	transferase family protein	0.2088	0.2062	0.2094	0.2073	0.3065	0.9891	Node 4
NP_819853.1	CBU_0833	phospholipid-lipopolysaccharide ABC transporter permease/ATP-binding protein	0.6132	0.6281	0.6229	0.6076	0.8339	0.9978	Node 3
NP_819854.1	CBU_0834	methyltransferase	0.02696	0.02614	0.0268	0.02962	0.1761	0.9941	Node 4
NP_819855.1	CBU_0835	hypothetical protein	0.02696	0.02614	0.0268	0.02962	0.1761	0.9941	Node 4
NP_819856.2	CBU_0836	radical SAM superfamily protein	0.04898	0.04676	0.04672	0.04959	0.1989	0.9921	Node 4
NP_819857.1	CBU_0837	membrane-spanning protein	0.02732	0.02713	0.02722	0.02779	0.06268	0.5386	Node 5
NP_819858.2	CBU_0838	lipopolysaccharide N-acetylglucosaminyltransferase	0.1287	0.1288	0.129	0.1293	0.1706	0.6666	Node 5
NP_819859.1	CBU_0839	glycosyltransferase	0.2118	0.2132	0.2038	0.2111	0.7379	0.9936	Node 3
NP_819860.1	CBU_0840	asparagine synthetase family protein	0.5122	0.5038	0.4999	0.4836	0.7175	0.9956	Node 3
NP_819861.1	CBU_0841	alpha-D-QuiNAc alpha-1,3-galactosyltransferase	0.1565	0.1504	0.1594	0.1894	0.896	0.9993	Node 3
NP_819862.1	CBU_0842	UDP-N-acetylglucosamine 2-epimerase	0.6114	0.6513	0.6518	0.6166	0.7694	0.9978	Node 3
NP_819863.2	CBU_0843	glycosyltransferase	0.02696	0.02614	0.0268	0.02962	0.1761	0.9941	Node 4
NP_819864.2	CBU_0844	UDP-N-acetylglucosamine 4-epimerase	0.6084	0.6044	0.6091	0.5954	0.8475	0.9978	Node 3
NP_819865.1	CBU_0845	UDP-N-acetyl-D-galactosamine 6-dehydrogenase	0.6053	0.619	0.6171	0.5949	0.8303	0.9974	Node 3
NP_819866.1	CBU_0846	UDP-glucose 6-dehydrogenase	0.9346	0.9515	0.9549	0.9561	0.8765	0.9994	Node 1
NP_819867.1	CBU_0847	3-hydroxyacyl CoA dehydrogenase	0.9409	0.9676	0.9763	0.9783	0.9921	0.9999	Node 1
NP_819868.1	CBU_0848	glucose-6 phosphate 1-epimerase	0.9641	0.9682	0.9684	0.9637	0.7797	0.9988	Node 1
NP_819869.1	CBU_0849	UTP--glucose-1-phosphate uridylyltransferase	0.9523	0.9571	0.9571	0.9555	0.836	0.9991	Node 1
NP_819870.2	CBU_0850	membrane-spanning protein	0.02732	0.02713	0.02722	0.02779	0.06268	0.5386	Node 5
NP_819871.1	CBU_0851	30S ribosomal protein S15	0.9984	0.9988	0.999	0.9991	0.9995	1	Node 1
NP_819872.1	CBU_0852	hypothetical protein	0.9984	0.9988	0.999	0.9991	0.9995	1	Node 1
NP_819873.2	CBU_0853	methylglyoxal synthase	0.05704	0.05885	0.06445	0.07681	0.6652	0.9934	Node 4
NP_819874.1	CBU_0854	hypothetical protein	0.02732	0.02713	0.02722	0.02779	0.06268	0.5386	No Detectable Homologs Outside C. burnetii
NP_819875.2	CBU_0856	phospholipid-lipopolysaccharide ABC transporter permease/ATP-binding protein	0.9984	0.9988	0.999	0.9991	0.9995	1	Node 1
NP_819876.1	CBU_0857	tetraacyldisaccharide 4'-kinase	0.9984	0.9988	0.999	0.9991	0.9995	1	Node 1
NP_819877.1	CBU_0858	glutamine-dependent NAD(+) synthetase	0.9984	0.9988	0.999	0.9991	0.9995	1	Node 1
NP_819878.1	CBU_0859	membrane-spanning protein	0.9851	0.9888	0.9907	0.991	0.995	0.9999	Node 1
NP_819879.2	CBU_0860	hypothetical protein	0.02696	0.02614	0.0268	0.02962	0.1761	0.9941	Node 4
NP_819882.1	CBU_0863	hypothetical protein	0.02696	0.02614	0.0268	0.02962	0.1761	0.9941	Node 4
NP_819883.1	CBU_0864	30S ribosomal protein S6	0.9984	0.9988	0.999	0.9991	0.9995	1	Node 1
NP_819884.1	CBU_0865	30S ribosomal protein S18	0.9984	0.9988	0.999	0.9991	0.9995	1	Node 1
NP_819885.1	CBU_0866	membrane-spanning protein	0.3379	0.3818	0.4655	0.6741	0.9764	0.9998	Node 3
NP_819886.3	CBU_0867	50S ribosomal protein L9	0.9984	0.9988	0.999	0.9991	0.9995	1	Node 1
NP_819887.1	CBU_0868	replicative DNA helicase	0.9984	0.9988	0.999	0.9991	0.9995	1	Node 1
NP_819888.1	CBU_0869	alanine racemase, biosynthetic	0.9818	0.9916	0.9942	0.9947	0.9973	1	Node 1
NP_819889.1	CBU_0870	tetratricopeptide repeat family protein	0.8329	0.9635	0.9796	0.9819	0.996	0.9999	Node 1
NP_819890.1	CBU_0872	uridine kinase	0.6871	0.6985	0.8506	0.8775	0.8308	0.9994	Node 1
NP_819891.1	CBU_0873	Smr/MutS family protein	0.8437	0.8486	0.9382	0.966	0.9872	0.9999	Node 1
NP_819892.1	CBU_0874	chorismate synthase	0.974	0.9719	0.96	0.8919	0.9956	1	Node 1
NP_819893.1	CBU_0875	aspartate-semialdehyde dehydrogenase	0.9818	0.9916	0.9942	0.9947	0.9973	1	Node 1
NP_819894.1	CBU_0876	molybdopterin-synthase adenylyltransferase	0.6278	0.6256	0.6241	0.6208	0.8374	0.9979	Node 3
NP_819895.1	CBU_0877	hypothetical protein	0.03241	0.0324	0.0324	0.03242	0.03431	0.4024	No Detectable Homologs Outside C. burnetii
NP_819898.2	CBU_0880	hypothetical protein	0.03241	0.0324	0.0324	0.03242	0.03431	0.4024	No Detectable Homologs Outside C. burnetii
NP_819899.1	CBU_0881	hypothetical protein	0.02302	0.02279	0.02267	0.02267	0.02274	0.1104	No Detectable Homologs Outside C. burnetii
NP_819900.1	CBU_0883	hypothetical protein	0.02732	0.02713	0.02722	0.02779	0.06268	0.5386	No Detectable Homologs Outside C. burnetii
NP_819901.1	CBU_0884	GTP-binding protein	0.9984	0.9988	0.999	0.9991	0.9995	1	Node 1
NP_819902.2	CBU_0885	hypothetical protein	0.02732	0.02713	0.02722	0.02779	0.06268	0.5386	No Detectable Homologs Outside C. burnetii
NP_819903.1	CBU_0886	phosphopantothenate--cysteine ligase	0.9984	0.9988	0.999	0.9991	0.9995	1	Node 1
NP_819904.1	CBU_0888	disulfide bond formation protein B	0.05704	0.05885	0.06445	0.07681	0.6652	0.9934	Node 4
NP_819905.2	CBU_0889	thiol:disulfide interchange protein	0.05704	0.05885	0.06445	0.07681	0.6652	0.9934	Node 4
NP_819906.1	CBU_0890	glyoxalase II family Zn-dependent hydrolase	0.396	0.3856	0.3868	0.3844	0.6391	0.9931	Node 4
NP_819907.1	CBU_0891	membrane-associated protein	0.05704	0.05885	0.06445	0.07681	0.6652	0.9934	Node 4
YP_338281.1	CBU_0892	tRNA pseudouridine synthase A	0.9984	0.9988	0.999	0.9991	0.9995	1	Node 1
NP_819908.1	CBU_0893	acetyl-coenzyme A carboxylase carboxyl transferase subunit beta	0.9984	0.9988	0.999	0.9991	0.9995	1	Node 1
NP_819909.1	CBU_0894	dihydrofolate synthase	0.9984	0.9988	0.999	0.9991	0.9995	1	Node 1
NP_819910.2	CBU_0895	cell division related protein	0.05704	0.05885	0.06445	0.07681	0.6652	0.9934	Node 4
NP_819911.1	CBU_0896	colicin V production protein	0.841	0.969	0.9859	0.9893	0.996	0.9999	Node 1
NP_819912.1	CBU_0897	amidophosphoribosyltransferase	0.7755	0.7723	0.7546	0.7475	0.8943	0.9987	Node 1
NP_819913.1	CBU_0898	thyroglobulin type-1 repeat domain protein	0.05067	0.05144	0.05306	0.05623	0.2369	0.6278	Node 5
NP_819915.1	CBU_0900	hypothetical protein	0.02732	0.02713	0.02722	0.02779	0.06268	0.5386	No Detectable Homologs Outside C. burnetii
NP_819919.1	CBU_0904	NifR3-like protein	0.9331	0.9323	0.9419	0.9418	0.8046	0.9989	Node 1
NP_819920.1	CBU_0905	50S ribosomal protein L31	0.9984	0.9988	0.999	0.9991	0.9995	1	Node 1
NP_819921.1	CBU_0906	MFS superfamily transporter	0.9449	0.9718	0.9802	0.9822	0.9797	0.9998	Node 1
NP_819922.1	CBU_0907	YciL	0.3272	0.3257	0.3217	0.3265	0.5652	0.9907	Node 4
NP_819923.1	CBU_0908	intracellular septation protein	0.9641	0.9682	0.9684	0.9637	0.7797	0.9988	Node 1
NP_819924.1	CBU_0909	sua5/YciO/YrdC/YwlC family protein	0.9139	0.9095	0.9238	0.9257	0.7909	0.9988	Node 1
NP_819925.1	CBU_0910	membrane-associated protein	0.04517	0.04639	0.05284	0.06927	0.9513	0.9993	Node 3
NP_819926.2	CBU_0911	hypothetical protein	0.02732	0.02713	0.02722	0.02779	0.06268	0.5386	No Detectable Homologs Outside C. burnetii
NP_819927.1	CBU_0912	2-methylcitrate dehydratase	0.4787	0.5554	0.5544	0.509	0.2627	0.3724	Node 5
NP_819928.1	CBU_0913	thioesterase	0.5934	0.6705	0.7015	0.6925	0.5921	0.9987	Origin Node Unclear
NP_819929.1	CBU_0914	membrane-spanning protein	0.02732	0.02713	0.02722	0.02779	0.06268	0.5386	No Detectable Homologs Outside C. burnetii
NP_819930.1	CBU_0915	enhanced entry protein	0.006855	0.005884	0.009497	0.005542	0.01668	0.1412	Node 5
NP_819931.1	CBU_0916	endonuclease/exonuclease/phosphatase family protein	0.08626	0.08909	0.1108	0.1053	0.1817	0.3094	Node 5
NP_819932.1	CBU_0918	hypothetical protein	0.03212	0.03212	0.03212	0.03212	0.03249	0.3819	No Detectable Homologs Outside C. burnetii
NP_819933.1	CBU_0920	acyl-CoA desaturase	0.2356	0.2349	0.182	0.1665	0.2132	0.5759	Node 5
NP_819934.1	CBU_0921	hypothetical protein	0.1155	0.115	0.118	0.1224	0.1843	0.6556	Node 5
NP_819935.1	CBU_0922	MFS superfamily transporter	0.9449	0.9718	0.9802	0.9822	0.9797	0.9998	Node 1
NP_819936.1	CBU_0923	membrane-spanning protein	0.006855	0.005884	0.009497	0.005542	0.01668	0.1412	Node 5
NP_819937.1	CBU_0924	O-methyltransferase	0.8864	0.9089	0.9134	0.9062	0.5023	0.5625	Origin Node Unclear
NP_819938.1	CBU_0925	membrane-bound lytic murein transglycosylase B	0.955	0.9686	0.9718	0.9696	0.8433	0.9992	Node 1
NP_819939.1	CBU_0926	3-hydroxyisobutyrate dehydrogenase	0.03562	0.03757	0.07341	0.07183	0.05445	0.1845	Node 5
NP_819940.1	CBU_0927	malonate-semialdehyde dehydrogenase (acetylating)	0.3926	0.4076	0.4901	0.4969	0.4788	0.5866	Node 5
NP_819941.1	CBU_0928	pyridoxamine 5'-phosphate oxidase	0.935	0.9455	0.9415	0.9184	0.9945	1	Node 1
NP_819942.1	CBU_0929	short chain dehydrogenase	0.8164	0.9243	0.9396	0.9385	0.9739	0.9998	Node 1
NP_819943.1	CBU_0930	DNA-3-methyladenine glycosylase II	0.2467	0.2587	0.2917	0.3108	0.8237	0.9976	Node 3
NP_819944.2	CBU_0931	glycerol-3-phosphate dehydrogenase	0.2482	0.2807	0.2687	0.1824	0.2165	0.3327	Node 5
NP_819945.2	CBU_0932	glycerol kinase	0.3011	0.2962	0.3021	0.2741	0.139	0.2687	Node 5
NP_819946.1	CBU_0933	ABC transporter permease	0.9832	0.9868	0.9885	0.9881	0.9716	0.9127	Node 1
NP_819947.1	CBU_0934	ABC transporter ATP-binding protein	0.9984	0.9988	0.999	0.9991	0.9995	1	Node 1
NP_819948.1	CBU_0935	RNA binding protein	0.4978	0.5276	0.5188	0.5509	0.8887	0.9981	Node 3
NP_819949.1	CBU_0936	OmpA-like transmembrane domain protein	0.1841	0.1982	0.2258	0.2831	0.6057	0.9915	Node 4
NP_819950.2	CBU_0937	hypothetical protein	0.1939	0.2274	0.9382	0.9796	0.9986	1	Node 1
NP_819951.2	CBU_0939	hypothetical protein	0.357	0.3964	0.4032	0.4353	0.4551	0.9949	Node 4
NP_819952.1	CBU_0940	A/G-specific adenine DNA glycosylase	0.9675	0.9817	0.9864	0.9873	0.9925	0.9999	Node 1
NP_819953.1	CBU_0941	hypothetical protein	0.9849	0.9886	0.9906	0.9908	0.9939	0.9999	Node 1
NP_819954.1	CBU_0942	hypothetical protein	0.2433	0.247	0.2583	0.2589	0.5363	0.9918	Node 4
NP_819955.2	CBU_0943	rhodanese-related sulfurtransferase	0.1268	0.1354	0.1535	0.1917	0.6219	0.9923	Node 4
NP_819956.1	CBU_0944	hypothetical protein	0.02732	0.02713	0.02722	0.02779	0.06268	0.5386	No Detectable Homologs Outside C. burnetii
NP_819957.1	CBU_0945	membrane-associated protein	0.02732	0.02713	0.02722	0.02779	0.06268	0.5386	Node 5
NP_819958.1	CBU_0946	hypothetical protein	0.1272	0.1271	0.1273	0.1271	0.1467	0.6568	Node 5
NP_819959.1	CBU_0948	hypothetical protein	0.02732	0.02713	0.02722	0.02779	0.06268	0.5386	No Detectable Homologs Outside C. burnetii
NP_819960.1	CBU_0949	hypothetical protein	0.02293	0.02293	0.02295	0.02303	0.0302	0.4382	Node 5
NP_819961.1	CBU_0952	hypothetical protein	0.4166	0.4423	0.4998	0.5049	0.4957	0.4351	Node 5
NP_819962.2	CBU_0953	amino acid permease	0.2885	0.2894	0.2924	0.2929	0.304	0.7134	Node 4
NP_819963.1	CBU_0954	MutT/nudix family phosphohydrolase	0.3424	0.3614	0.3647	0.3642	0.3063	0.6407	Node 5
NP_819964.1	CBU_0955	response regulator	0.837	0.95	0.9667	0.9686	0.8826	0.9995	Node 1
NP_819965.1	CBU_0956	membrane-associated protein	0.05067	0.05144	0.05306	0.05623	0.2369	0.6278	Node 5
NP_819966.1	CBU_0957	hypothetical protein	0.1114	0.1174	0.1475	0.1428	0.2163	0.3413	Node 5
NP_819967.1	CBU_0959	Bcr family multidrug resistance transporter	0.3042	0.3049	0.3117	0.3132	0.3095	0.6994	Node 5
NP_819968.1	CBU_0960	transcriptional regulator	0.02732	0.02713	0.02722	0.02779	0.06268	0.5386	Node 5
NP_819969.2	CBU_0961	hypothetical protein	0.05092	0.05048	0.05058	0.05105	0.09053	0.5749	Node 5
NP_819970.1	CBU_0962	short chain dehydrogenase	0.9332	0.9327	0.926	0.9088	0.2388	0.3345	Origin Node Unclear
NP_819971.2	CBU_0963	thioredoxin peroxidase	0.9818	0.9916	0.9942	0.9947	0.9973	1	Node 1
NP_819972.2	CBU_0964	hypothetical protein	0.3783	0.431	0.8199	0.8507	0.7284	0.9991	Node 1
YP_002332977.1	CBU_0964a	hypothetical protein	0.02696	0.02614	0.0268	0.02962	0.1761	0.9941	Node 4
NP_819973.1	CBU_0965	cytochrome d ubiquinol oxidase subunit I	0.9214	0.9474	0.9551	0.9542	0.8234	0.9991	Node 1
NP_819974.1	CBU_0966	cytochrome d ubiquinol oxidase subunit II	0.9239	0.9507	0.9561	0.953	0.7285	0.999	Node 1
NP_819975.2	CBU_0967	protein YbgT	0.2511	0.2722	0.3325	0.3263	0.2301	0.4481	Node 5
NP_819976.1	CBU_0968	phospholipase D	0.07891	0.08632	0.1045	0.1565	0.2392	0.9994	Node 4
NP_819978.1	CBU_0970	membrane-spanning protein	0.02696	0.02614	0.0268	0.02962	0.1761	0.9941	Node 4
NP_819979.1	CBU_0971	dihydroorotate dehydrogenase	0.7906	0.9369	0.9487	0.9463	0.9967	1	Node 1
NP_819980.1	CBU_0972	hypothetical protein	0.1935	0.2239	0.2477	0.2348	0.8897	0.9998	Node 3
NP_819981.1	CBU_0973	isovaleryl-CoA dehydrogenase	0.8005	0.9428	0.9542	0.9513	0.9873	1	Node 1
NP_819982.1	CBU_0974	acetyl-CoA acetyltransferase	0.8608	0.8823	0.8843	0.8721	0.7908	0.9988	Node 1
NP_819983.2	CBU_0975	methylcrotonyl-CoA carboxylase carboxyl transferase subunit	0.7906	0.9369	0.9487	0.9463	0.9967	1	Node 1
NP_819984.1	CBU_0976	methylglutaconyl-CoA hydratase	0.8005	0.9428	0.9542	0.9513	0.9873	1	Node 1
NP_819985.1	CBU_0977	methylcrotonyl-CoA carboxylase biotin-containing subunit	0.9984	0.9988	0.999	0.9991	0.9995	1	Node 1
NP_819986.1	CBU_0978	membrane-associated protein	0.02732	0.02713	0.02722	0.02779	0.06268	0.5386	No Detectable Homologs Outside C. burnetii
NP_819987.1	CBU_0979	lipoprotein	0.05067	0.05144	0.05306	0.05623	0.2369	0.6278	Node 5
NP_819988.1	CBU_0980	lipoprotein	0.02732	0.02713	0.02722	0.02779	0.06268	0.5386	No Detectable Homologs Outside C. burnetii
NP_819989.1	CBU_0981	hypothetical protein	0.02732	0.02713	0.02722	0.02779	0.06268	0.5386	No Detectable Homologs Outside C. burnetii
NP_819990.1	CBU_0982	3-deoxy-7-phosphoheptulonate synthase	0.2505	0.1717	0.1622	0.1659	0.8631	0.8682	Node 3
NP_819991.1	CBU_0984	prephenate dehydrogenase	0.05704	0.05885	0.06445	0.07681	0.6652	0.9934	Node 4
NP_819992.1	CBU_0985	hypothetical protein	0.05704	0.05885	0.06445	0.07681	0.6652	0.9934	Node 4
NP_819993.2	CBU_0986	23S rRNA Gm2251 methyltransferase	0.9984	0.9988	0.999	0.9991	0.9995	1	Node 1
NP_819994.2	CBU_0987	rare lipoprotein A	0.8379	0.97	0.9866	0.9896	0.989	0.9999	Node 1
NP_819995.1	CBU_0988	uracil-DNA glycosylase	0.6025	0.5526	0.2933	0.2732	0.9683	0.9999	Node 3
NP_820000.1	CBU_0993	peptide deformylase	0.9984	0.9988	0.999	0.9991	0.9995	1	Node 1
NP_820001.1	CBU_0994	hypothetical protein	0.02293	0.02293	0.02295	0.02303	0.0302	0.4382	No Detectable Homologs Outside C. burnetii
NP_820002.2	CBU_0995	cytochrome c oxidase polypeptide II	0.6398	0.7302	0.7365	0.7147	0.5926	0.9989	Origin Node Unclear
NP_820003.1	CBU_0996	protoheme IX farnesyltransferase	0.9301	0.9555	0.9629	0.9628	0.9909	0.9999	Node 1
NP_820004.2	CBU_0997	hypothetical protein	0.02732	0.02713	0.02722	0.02779	0.06268	0.5386	No Detectable Homologs Outside C. burnetii
NP_820005.1	CBU_0998	adenylosuccinate synthetase	0.9984	0.9988	0.999	0.9991	0.9995	1	Node 1
NP_820006.2	CBU_0999	GTP-binding protein	0.9834	0.985	0.9844	0.9807	0.7747	0.9992	Node 1
NP_820007.1	CBU_1000	lipoprotein releasing system ATP-binding protein	0.9984	0.9988	0.999	0.9991	0.9995	1	Node 1
NP_820008.1	CBU_1001	lipoprotein releasing system transmembrane protein	0.9866	0.9899	0.9914	0.9913	0.9841	0.9999	Node 1
NP_820009.1	CBU_1002	biotin operon repressor	0.9629	0.9836	0.9893	0.991	0.9965	0.9999	Node 1
NP_820010.1	CBU_1003	dethiobiotin synthetase	0.9537	0.9485	0.9764	0.9835	0.9971	1	Node 1
NP_820011.1	CBU_1004	biotin synthesis protein	0.4428	0.5208	0.5653	0.8899	0.993	1	Node 2
NP_820012.1	CBU_1005	carboxylesterase	0.5072	0.5243	0.571	0.5788	0.9054	0.9986	Node 3
NP_820013.1	CBU_1006	8-amino-7-oxononanoate synthase	0.9984	0.9988	0.999	0.9991	0.9995	1	Node 1
NP_820014.1	CBU_1007	biotin synthase	0.9984	0.9988	0.999	0.9991	0.9995	1	Node 1
NP_820015.1	CBU_1008	adenosylmethionine-8-amino-7-oxononanoate aminotransferase	0.9984	0.9988	0.999	0.9991	0.9995	1	Node 1
NP_820016.2	CBU_1010	hypothetical protein	0.4543	0.4946	0.5092	0.468	0.3517	0.6641	Node 5
NP_820020.1	CBU_1014	membrane-associated protein	0.02732	0.02713	0.02722	0.02779	0.06268	0.5386	No Detectable Homologs Outside C. burnetii
NP_820021.1	CBU_1015	hypothetical protein	0.02732	0.02713	0.02722	0.02779	0.06268	0.5386	Node 5
NP_820022.1	CBU_1016	hypothetical protein	0.03212	0.03212	0.03212	0.03212	0.03249	0.3819	No Detectable Homologs Outside C. burnetii
NP_820023.1	CBU_1017	hypothetical ATPase	0.09329	0.0932	0.09355	0.09332	0.1126	0.5874	Node 5
NP_820024.1	CBU_1018	hypothetical protein	0.2124	0.2123	0.2126	0.2119	0.2227	0.6656	Node 5
NP_820025.2	CBU_1019	hypothetical protein	0.08856	0.08855	0.08854	0.08854	0.09235	0.5286	Node 5
NP_820026.1	CBU_1020	hypothetical protein	0.02732	0.02713	0.02722	0.02779	0.06268	0.5386	No Detectable Homologs Outside C. burnetii
NP_820027.1	CBU_1021	nucleotidyltransferase	0.05899	0.06084	0.06442	0.07114	0.438	0.7299	Node 4
NP_820028.1	CBU_1022	nucleotidyltransferase	0.08087	0.08163	0.08384	0.08644	0.2556	0.6567	Node 5
NP_820029.2	CBU_1023	quinone oxidoreductase	0.5747	0.6196	0.6151	0.5944	0.393	0.6615	Node 5
YP_002332978.1	CBU_1023a	hypothetical protein	0.02732	0.02713	0.02722	0.02779	0.06268	0.5386	No Detectable Homologs Outside C. burnetii
NP_820033.1	CBU_1027	ATPase	0.2627	0.2877	0.2924	0.2418	0.2047	0.4521	Node 5
NP_820034.1	CBU_1028	hypothetical protein	0.02732	0.02713	0.02722	0.02779	0.06268	0.5386	Node 5
NP_820035.2	CBU_1031	lysozyme	0.02732	0.02713	0.02722	0.02779	0.06268	0.5386	Node 5
NP_820038.2	CBU_1034	CDP-diacylglycerol--glycerol-3-phosphate 3-phosphatidyltransferase	0.9984	0.9988	0.999	0.9991	0.9995	1	Node 1
NP_820039.1	CBU_1035	nicotinate phosphoribosyltransferase	0.3418	0.3937	0.8292	0.905	0.931	0.9214	Node 1
YP_002332979.1	CBU_1035d	cytochrome O ubiquinol oxidase protein	0.1976	0.1957	0.2066	0.2325	0.8207	0.9965	Node 3
NP_820040.1	CBU_1038	cytochrome c oxidase polypeptide III	0.6203	0.6334	0.6286	0.6103	0.8896	0.9981	Node 3
NP_820041.1	CBU_1039	cytochrome c oxidase polypeptide I	0.885	0.908	0.9104	0.9007	0.9871	0.9998	Node 1
NP_820042.1	CBU_1040	cytochrome c oxidase polypeptide II	0.1947	0.184	0.1903	0.2125	0.849	0.9974	Node 3
NP_820043.1	CBU_1041	hypothetical protein	0.02696	0.02614	0.0268	0.02962	0.1761	0.9941	Node 4
NP_820044.1	CBU_1042	membrane-spanning protein	0.1497	0.1494	0.1497	0.1509	0.2527	0.9667	Node 4
NP_820045.1	CBU_1043	response regulator	0.955	0.9686	0.9718	0.9696	0.8433	0.9992	Node 1
YP_002332980.1	CBU_1045a	hypothetical protein	0.02732	0.02713	0.02722	0.02779	0.06268	0.5386	No Detectable Homologs Outside C. burnetii
NP_820051.1	CBU_1050	carbon storage regulator	0.7455	0.9695	0.9886	0.9919	0.9973	1	Node 1
NP_820052.1	CBU_1051	aspartokinase	0.9787	0.9907	0.9921	0.9947	0.9984	1	Node 1
NP_820053.1	CBU_1052	alanine--tRNA ligase	0.9984	0.9988	0.999	0.9991	0.9995	1	Node 1
NP_820054.1	CBU_1053	regulatory protein	0.955	0.9686	0.9718	0.9696	0.8433	0.9992	Node 1
NP_820055.1	CBU_1054	recombinase RecA	0.9984	0.9988	0.999	0.9991	0.9995	1	Node 1
NP_820056.1	CBU_1055	putative competence-damage protein	0.943	0.9547	0.9775	0.9829	0.9945	0.9999	Node 1
NP_820057.2	CBU_1056	DNA mismatch repair protein	0.9866	0.9899	0.9914	0.9913	0.9841	0.9999	Node 1
NP_820058.1	CBU_1057	cell wall biogenesis glycosyltransferase	0.4674	0.5152	0.5065	0.532	0.855	0.9979	Node 3
NP_820059.1	CBU_1058	membrane-spanning protein	0.8363	0.9646	0.9802	0.9822	0.9882	0.9999	Node 1
YP_338282.1	CBU_1059	ribosomal large subunit pseudouridine synthase B	0.9641	0.9682	0.9684	0.9637	0.7797	0.9988	Node 1
NP_820060.1	CBU_1060	segregation and condensation protein	0.9697	0.9838	0.9879	0.9885	0.9831	0.9998	Node 1
NP_820061.2	CBU_1061	segregation and condensation protein	0.9697	0.9838	0.9879	0.9885	0.9831	0.9998	Node 1
YP_002332981.1	CBU_1061a	membrane-associated protein	0.05754	0.05699	0.06175	0.07543	0.2334	0.9978	Node 4
NP_820063.1	CBU_1063	hypothetical protein	0.02732	0.02713	0.02722	0.02779	0.06268	0.5386	No Detectable Homologs Outside C. burnetii
NP_820064.1	CBU_1064	hypothetical protein	0.5982	0.7068	0.7081	0.6657	0.9463	0.9999	Origin Node Unclear
NP_820065.1	CBU_1065	2'-5' RNA ligase	0.1828	0.1917	0.2181	0.2828	0.2453	0.5378	Node 5
NP_820066.1	CBU_1066	divalent anion:sodium symporter family transporter	0.3132	0.3163	0.3151	0.3164	0.4315	0.7359	Node 4
NP_820067.1	CBU_1067	tRNA s2C32 biosynthesis protein	0.8968	0.8882	0.8671	0.8146	0.6969	0.7219	Origin Node Unclear
YP_002332982.1	CBU_1067a	adenylate cyclase	0.02732	0.02713	0.02722	0.02779	0.06268	0.5386	No Detectable Homologs Outside C. burnetii
NP_820070.2	CBU_1071	membrane-spanning protein	0.02732	0.02713	0.02722	0.02779	0.06268	0.5386	Node 5
NP_820071.1	CBU_1072	queuine tRNA-ribosyltransferase	0.9419	0.943	0.9386	0.9253	0.4041	0.4606	Origin Node Unclear
NP_820072.1	CBU_1073	hypothetical protein	0.2146	0.2306	0.2677	0.275	0.8775	0.999	Node 3
NP_820073.1	CBU_1074	hypoxanthine-guanine phosphoribosyltransferase	0.8379	0.97	0.9866	0.9896	0.989	0.9999	Node 1
NP_820074.1	CBU_1075	mechanosensitive ion channel	0.4955	0.4977	0.4937	0.5265	0.8566	0.9983	Node 3
YP_002332983.1	CBU_1075a	hypothetical protein	0.02696	0.02614	0.0268	0.02962	0.1761	0.9941	Node 4
NP_820075.3	CBU_1076	IS110 family transposase	0.1665	0.1661	0.1663	0.166	0.1887	0.6764	Node 5
NP_820076.1	CBU_1077	anhydromuramoyl-peptide exo-beta-N-acetylglucosaminidase	0.7487	0.7591	0.7594	0.7671	0.7279	0.9974	Node 1
NP_820077.1	CBU_1078	hypothetical protein	0.01937	0.02056	0.0434	0.04423	0.9823	1	Node 3
NP_820078.1	CBU_1079	hypothetical protein	0.5372	0.6073	0.6004	0.6253	0.8562	0.887	Node 3
NP_820079.1	CBU_1080	ErfK/YbiS/YcfS/YnhG family protein	0.7283	0.7487	0.7487	0.7315	0.7884	0.998	Node 1
NP_820080.2	CBU_1081	hypothetical protein	0.02732	0.02713	0.02722	0.02779	0.06268	0.5386	No Detectable Homologs Outside C. burnetii
NP_820081.1	CBU_1082	tRNA delta(2)-isopentenylpyrophosphate transferase	0.9984	0.9988	0.999	0.9991	0.9995	1	Node 1
NP_820082.2	CBU_1083	DNA mismatch repair protein	0.9866	0.9899	0.9914	0.9913	0.9841	0.9999	Node 1
NP_820083.1	CBU_1084	two component system histidine kinase	0.9641	0.9682	0.9684	0.9637	0.7797	0.9988	Node 1
NP_820084.2	CBU_1085	N-acetylmuramoyl-L-alanine amidase	0.9697	0.9817	0.9819	0.9756	0.9905	1	Node 1
NP_820085.1	CBU_1086	transposase	0.1965	0.1963	0.196	0.1964	0.2084	0.6827	Node 5
NP_820086.1	CBU_1087	ATP/GTP hydrolase	0.9984	0.9988	0.999	0.9991	0.9995	1	Node 1
NP_820087.1	CBU_1088	sugar kinase	0.9491	0.9483	0.9421	0.9265	0.9888	0.9998	Node 1
NP_820088.1	CBU_1089	hypothetical protein	0.02696	0.02614	0.0268	0.02962	0.1761	0.9941	Node 4
NP_820089.3	CBU_1090	IS110 family transposase IS1111A	0.1665	0.1661	0.1663	0.166	0.1887	0.6764	Node 5
YP_002332984.1	CBU_1090a	hypothetical protein	0.02696	0.02614	0.0268	0.02962	0.1761	0.9941	Node 4
NP_820090.2	CBU_1091	ribonuclease R	0.9866	0.9899	0.9914	0.9913	0.9841	0.9999	Node 1
NP_820091.1	CBU_1092	lipoprotein	0.05067	0.05144	0.05306	0.05623	0.2369	0.6278	Node 5
NP_820092.1	CBU_1093	acriflavin resistance membrane protein	0.9866	0.9899	0.9914	0.9913	0.9841	0.9999	Node 1
NP_820093.1	CBU_1094	acriflavin resistance protein	0.9866	0.9899	0.9914	0.9913	0.9841	0.9999	Node 1
NP_820094.2	CBU_1095	hypothetical protein	0.02696	0.02614	0.0268	0.02962	0.1761	0.9941	Node 4
NP_820095.2	CBU_1096	fumarate hydratase	0.9984	0.9988	0.999	0.9991	0.9995	1	Node 1
NP_820096.1	CBU_1097	alpha-acetolactate decarboxylase	0.1324	0.1318	0.1335	0.1343	0.1749	0.6609	Node 5
NP_820097.1	CBU_1098	hypothetical protein	0.02732	0.02713	0.02722	0.02779	0.06268	0.5386	No Detectable Homologs Outside C. burnetii
NP_820098.1	CBU_1099	signal peptidase I	0.9984	0.9988	0.999	0.9991	0.9995	1	Node 1
NP_820099.2	CBU_1100	hypothetical protein	0.05897	0.06164	0.06906	0.08517	0.8339	0.9969	Node 3
YP_002332985.1	CBU_1100a	hypothetical protein	0.02696	0.02614	0.0268	0.02962	0.1761	0.9941	Node 4
NP_820102.2	CBU_1103	membrane-bound lytic murein transglycosylase D	0.9035	0.9126	0.9092	0.8928	0.5442	0.6032	Origin Node Unclear
NP_820103.1	CBU_1104	transposase	0.1965	0.1963	0.196	0.1964	0.2084	0.6827	Node 5
NP_820110.2	CBU_1111	membrane-bound lytic murein transglycosylase A	0.1905	0.1773	0.1971	0.1864	0.1228	0.3088	Node 5
NP_820111.2	CBU_1112	endo/excinuclease domain-containing protein	0.5383	0.5474	0.5397	0.5216	0.3759	0.6746	Node 5
NP_820114.1	CBU_1115	hypothetical protein	0.2625	0.263	0.2682	0.2802	0.4904	0.9893	Node 4
NP_820115.1	CBU_1116	alanine dehydrogenase	0.8315	0.9552	0.971	0.9727	0.9789	0.9998	Node 1
NP_820116.1	CBU_1117	electron transfer flavoprotein subunit alpha	0.7967	0.9358	0.9473	0.9438	0.9819	0.9999	Node 1
NP_820117.1	CBU_1118	electron transfer flavoprotein subunit beta	0.724	0.8449	0.854	0.842	0.8393	0.9996	Node 1
NP_820118.2	CBU_1119	carboxymethylenebutenolidase	0.8501	0.8699	0.8907	0.8883	0.9775	0.9999	Node 1
NP_820119.1	CBU_1120	electron transfer flavoprotein-ubiquinone oxidoreductase	0.7967	0.9358	0.9473	0.9438	0.9819	0.9999	Node 1
NP_820120.1	CBU_1121	hypothetical protein	0.02732	0.02713	0.02722	0.02779	0.06268	0.5386	No Detectable Homologs Outside C. burnetii
NP_820121.2	CBU_1122	enhanced entry protein	0.837	0.95	0.9667	0.9686	0.8826	0.9995	Node 1
NP_820122.2	CBU_1123	curved DNA-binding protein	0.9984	0.9988	0.999	0.9991	0.9995	1	Node 1
NP_820123.1	CBU_1124	hypothetical protein	0.5742	0.6446	0.6722	0.6912	0.9224	0.9993	Node 3
NP_820126.2	CBU_1127	membrane-spanning protein	0.05067	0.05144	0.05306	0.05623	0.2369	0.6278	Node 5
NP_820127.1	CBU_1128	Fe-S cluster assembly scaffold IscU	0.2537	0.2527	0.2545	0.2579	0.5678	0.9896	Node 4
NP_820128.1	CBU_1129	cysteine desulfurase	0.9909	0.9914	0.99	0.9847	0.9982	1	Node 1
NP_820129.2	CBU_1130	oligopeptide transporter	0.1939	0.2274	0.9382	0.9796	0.9986	1	Node 1
NP_820130.1	CBU_1131	SpoU family rRNA methylase	0.9641	0.9682	0.9684	0.9637	0.7797	0.9988	Node 1
NP_820131.1	CBU_1132	hypothetical protein	0.02732	0.02713	0.02722	0.02779	0.06268	0.5386	No Detectable Homologs Outside C. burnetii
NP_820132.2	CBU_1133	myo-inositol-1(or 4)-monophosphatase	0.9984	0.9988	0.999	0.9991	0.9995	1	Node 1
NP_820133.1	CBU_1134	membrane-associated protein	0.02732	0.02713	0.02722	0.02779	0.06268	0.5386	No Detectable Homologs Outside C. burnetii
NP_820134.1	CBU_1135	hypothetical protein	0.02732	0.02713	0.02722	0.02779	0.06268	0.5386	No Detectable Homologs Outside C. burnetii
NP_820135.1	CBU_1136	enhanced entry protein EnhC	0.7839	0.7867	0.7606	0.6259	0.7	0.9993	Origin Node Unclear
NP_820136.1	CBU_1137	enhanced entry protein	0.03405	0.03562	0.05839	0.0545	0.3612	0.9992	Node 4
NP_820137.1	CBU_1138	enhanced entry protein	0.837	0.95	0.9667	0.9686	0.8826	0.9995	Node 1
YP_002332986.1	CBU_1138a	hypothetical protein	0.02732	0.02713	0.02722	0.02779	0.06268	0.5386	No Detectable Homologs Outside C. burnetii
NP_820138.2	CBU_1139	membrane-associated protein	0.02732	0.02713	0.02722	0.02779	0.06268	0.5386	No Detectable Homologs Outside C. burnetii
NP_820140.1	CBU_1141	protein translocase subunit SecF	0.9984	0.9988	0.999	0.9991	0.9995	1	Node 1
NP_820141.1	CBU_1142	protein translocase subunit SecD	0.9984	0.9988	0.999	0.9991	0.9995	1	Node 1
NP_820142.1	CBU_1143	protein translocase subunit YajC	0.9984	0.9988	0.999	0.9991	0.9995	1	Node 1
NP_820143.1	CBU_1144	hypothetical protein	0.02732	0.02713	0.02722	0.02779	0.06268	0.5386	No Detectable Homologs Outside C. burnetii
NP_820145.2	CBU_1147	tRNA (5-methylaminomethyl-2-thiouridylate)-methyltransferase	0.9984	0.9988	0.999	0.9991	0.9995	1	Node 1
NP_820146.1	CBU_1148	transcription-repair coupling factor	0.9419	0.943	0.9386	0.9253	0.4041	0.4606	Origin Node Unclear
NP_820149.2	CBU_1151	putative phosphatase	0.02732	0.02713	0.02722	0.02779	0.06268	0.5386	Node 5
NP_820150.1	CBU_1152	anthranilate synthase component I	0.9325	0.9269	0.9002	0.7733	0.8558	0.8527	Node 1
NP_820151.1	CBU_1154	indole-3-glycerol phosphate synthase	0.8159	0.7943	0.7132	0.3346	0.2888	0.3778	Origin Node Unclear
NP_820152.1	CBU_1155	N-(5'-phosphoribosyl)anthranilate isomerase	0.8159	0.7943	0.7132	0.3346	0.2888	0.3778	Origin Node Unclear
NP_820153.1	CBU_1156	tryptophan synthase subunit alpha	0.8159	0.7943	0.7132	0.3346	0.2888	0.3778	Origin Node Unclear
NP_820154.1	CBU_1157	hypothetical protein	0.1503	0.1689	0.178	0.1571	0.3995	0.999	Node 4
NP_820155.1	CBU_1158	sterol delta-7-reductase	0.2865	0.313	0.3689	0.3656	0.8137	0.9994	Node 3
NP_820156.1	CBU_1159	hypothetical protein	0.02296	0.02295	0.02298	0.02306	0.03028	0.4386	No Detectable Homologs Outside C. burnetii
NP_820157.4	CBU_1160	hypothetical protein	0.3359	0.3801	0.3532	0.3507	0.7382	0.997	Node 3
NP_820158.2	CBU_1161	hypothetical protein	0.02696	0.02614	0.0268	0.02962	0.1761	0.9941	Node 4
NP_820159.1	CBU_1162	MFS superfamily transporter	0.8379	0.97	0.9866	0.9896	0.989	0.9999	Node 1
NP_820166.1	CBU_1169	small heat shock protein	0.9366	0.9638	0.971	0.9748	0.9712	0.9998	Node 1
NP_820167.1	CBU_1170	membrane-associated protein	0.2056	0.2308	0.2867	0.4741	0.4819	0.9993	Node 4
NP_820168.2	CBU_1171	hypothetical protein	0.4396	0.4983	0.5332	0.5339	0.6508	0.999	Node 4
NP_820169.1	CBU_1173	hypothetical protein	0.03241	0.0324	0.0324	0.03242	0.03431	0.4024	No Detectable Homologs Outside C. burnetii
NP_820170.1	CBU_1175	membrane-spanning protein	0.02696	0.02614	0.0268	0.02962	0.1761	0.9941	Node 4
NP_820171.1	CBU_1176	deoxyribodipyrimidine photolyase	0.9089	0.9144	0.9138	0.9067	0.9474	0.9994	Node 1
NP_820172.1	CBU_1177	hypothetical protein	0.02696	0.02614	0.0268	0.02962	0.1761	0.9941	Node 4
NP_820173.1	CBU_1178	hypothetical protein	0.02732	0.02713	0.02722	0.02779	0.06268	0.5386	No Detectable Homologs Outside C. burnetii
NP_820174.1	CBU_1179	Bcr family multidrug resistance transporter	0.6397	0.6644	0.6639	0.6452	0.8487	0.998	Node 3
NP_820175.1	CBU_1180	hypothetical protein	0.02732	0.02713	0.02722	0.02779	0.06268	0.5386	No Detectable Homologs Outside C. burnetii
NP_820176.1	CBU_1181	thiamine biosynthesis protein	0.05704	0.05885	0.06445	0.07681	0.6652	0.9934	Node 4
NP_820177.1	CBU_1182	cysteine desulfhydrase	0.9367	0.9607	0.9632	0.9574	0.9962	1	Node 1
NP_820178.2	CBU_1183	glycine-rich RNA-binding protein	0.4978	0.5276	0.5188	0.5509	0.8887	0.9981	Node 3
NP_820179.1	CBU_1184	acyltransferase family protein	0.05704	0.05885	0.06445	0.07681	0.6652	0.9934	Node 4
NP_820180.1	CBU_1185	excinuclease ABC subunit C	0.9866	0.9899	0.9914	0.9913	0.9841	0.9999	Node 1
NP_820181.3	CBU_1186	IS110 family transposase IS1111A	0.1665	0.1661	0.1663	0.166	0.1887	0.6764	Node 5
YP_002332987.1	CBU_1186a	hypothetical protein	0.02696	0.02614	0.0268	0.02962	0.1761	0.9941	Node 4
YP_002332988.1	CBU_1186b	hypothetical protein	0.02696	0.02614	0.0268	0.02962	0.1761	0.9941	Node 4
NP_820182.1	CBU_1187	hypothetical protein	0.837	0.95	0.9667	0.9686	0.8826	0.9995	Node 1
NP_820183.1	CBU_1188	serine--tRNA ligase	0.9984	0.9988	0.999	0.9991	0.9995	1	Node 1
NP_820184.6	CBU_1189	recombination factor protein RarA	0.9641	0.9682	0.9684	0.9637	0.7797	0.9988	Node 1
NP_820185.1	CBU_1190	outer-membrane lipoproteins carrier protein	0.8379	0.97	0.9866	0.9896	0.989	0.9999	Node 1
NP_820186.2	CBU_1191	cell division protein	0.9984	0.9988	0.999	0.9991	0.9995	1	Node 1
NP_820188.1	CBU_1193	thioredoxin reductase	0.9849	0.9886	0.9906	0.9908	0.9939	0.9999	Node 1
NP_820189.1	CBU_1194	membrane-spanning protein	0.02732	0.02713	0.02722	0.02779	0.06268	0.5386	No Detectable Homologs Outside C. burnetii
NP_820190.1	CBU_1195	protein translation initiation factor 1	0.9984	0.9988	0.999	0.9991	0.9995	1	Node 1
NP_820191.1	CBU_1196	ATP-dependent clp protease ATP-binding subunit	0.9984	0.9988	0.999	0.9991	0.9995	1	Node 1
NP_820192.1	CBU_1197	membrane-associated protein	0.02696	0.02614	0.0268	0.02962	0.1761	0.9941	Node 4
NP_820193.1	CBU_1198	hypothetical protein	0.02732	0.02713	0.02722	0.02779	0.06268	0.5386	No Detectable Homologs Outside C. burnetii
NP_820194.1	CBU_1199	hypothetical protein	0.02732	0.02713	0.02722	0.02779	0.06268	0.5386	No Detectable Homologs Outside C. burnetii
NP_820195.3	CBU_1200	NADP-dependent isocitrate dehydrogenase	0.7455	0.9695	0.9886	0.9919	0.9973	1	Node 1
NP_820196.1	CBU_1201	S-adenosylmethionine:tRNA ribosyltransferase-isomerase	0.8835	0.8706	0.9085	0.9178	0.8367	0.9992	Node 1
NP_820197.1	CBU_1202	membrane-spanning protein	0.02696	0.02614	0.0268	0.02962	0.1761	0.9941	Node 4
NP_820198.1	CBU_1203	ferredoxin-dependent glutamate synthase	0.5988	0.5449	0.5257	0.4226	0.5461	0.9989	Node 4
NP_820199.2	CBU_1204	succinate-semialdehyde dehydrogenase (NADP+)	0.88	0.8681	0.8425	0.7828	0.7482	0.9987	Node 1
NP_820201.2	CBU_1206	delta(24(24(1)))-sterol reductase	0.1211	0.1208	0.1225	0.1211	0.1736	0.6597	Node 5
NP_820202.1	CBU_1207	hypothetical protein	0.02732	0.02713	0.02722	0.02779	0.06268	0.5386	No Detectable Homologs Outside C. burnetii
NP_820203.1	CBU_1208	multidrug transporter	0.5811	0.6499	0.681	0.669	0.5642	0.9985	Node 4
NP_820204.2	CBU_1209	membrane-spanning protein	0.02101	0.02101	0.02101	0.02102	0.02233	0.3909	Node 5
NP_820208.1	CBU_1213	ankyrin repeat-containing protein	0.02101	0.02101	0.02101	0.02102	0.02233	0.3909	No Detectable Homologs Outside C. burnetii
NP_820209.1	CBU_1214	hypothetical protein	0.02297	0.02297	0.02299	0.02307	0.03035	0.4392	No Detectable Homologs Outside C. burnetii
YP_002332990.1	CBU_1216a	hypothetical protein	0.02732	0.02713	0.02722	0.02779	0.06268	0.5386	No Detectable Homologs Outside C. burnetii
NP_820212.1	CBU_1217	membrane-spanning protein	0.1084	0.1079	0.1085	0.1105	0.1462	0.645	Node 5
YP_002332991.2	CBU_1217a	IS110 family transposase IS1111A	0.1665	0.1661	0.1663	0.166	0.1887	0.6764	Node 5
NP_820214.1	CBU_1219	hypothetical protein	0.02696	0.02614	0.0268	0.02962	0.1761	0.9941	Node 4
NP_820215.1	CBU_1220	phosphoribosylaminoimidazole-succinocarboxamide synthase	0.2753	0.2864	0.2663	0.2664	0.6848	0.9925	Node 4
NP_820216.1	CBU_1221	membrane-spanning protein	0.05704	0.05885	0.06445	0.07681	0.6652	0.9934	Node 4
NP_820217.2	CBU_1222	dihydrodipicolinate synthase	0.9675	0.9817	0.9864	0.9873	0.9925	0.9999	Node 1
NP_820218.1	CBU_1223	2-dehydro-3-deoxygluconokinase	0.2565	0.2887	0.3504	0.494	0.8138	0.9996	Node 3
NP_820219.2	CBU_1224	RmuC family protein	0.7455	0.9695	0.9886	0.9919	0.9973	1	Node 1
YP_002332992.1	CBU_1224a	hypothetical protein	0.05413	0.05319	0.0535	0.05567	0.1763	0.9613	Node 4
NP_820220.2	CBU_1225	1,3,4,6-tetrachloro-1,4-cyclohexadiene hydrolase	0.1832	0.1836	0.186	0.1918	0.2938	0.7006	Node 4
NP_820221.2	CBU_1226	NAD-specific glutamate dehydrogenase	0.7455	0.9695	0.9886	0.9919	0.9973	1	Node 1
NP_820222.2	CBU_1227	transcriptional regulatory protein	0.9866	0.9899	0.9914	0.9913	0.9841	0.9999	Node 1
NP_820223.1	CBU_1228	sensor protein	0.9324	0.9269	0.9624	0.9718	0.9834	0.9999	Node 1
NP_820224.1	CBU_1229	ATP-dependent nuclease subunit B	0.2144	0.2476	0.4346	0.8671	0.9795	0.9999	Node 2
NP_820225.1	CBU_1230	ATP-dependent nuclease subunit A	0.8379	0.97	0.9866	0.9896	0.989	0.9999	Node 1
NP_820226.2	CBU_1231	membrane-associated protein	0.02732	0.02713	0.02722	0.02779	0.06268	0.5386	No Detectable Homologs Outside C. burnetii
NP_820228.2	CBU_1233	5'-nucleotidase	0.3423	0.3913	0.3637	0.3627	0.9389	0.9997	Node 3
NP_820229.2	CBU_1234	hypothetical ATPase	0.06928	0.07136	0.06556	0.06634	0.216	0.9944	Node 4
NP_820230.1	CBU_1235	oligoribonuclease	0.9984	0.9988	0.999	0.9991	0.9995	1	Node 1
NP_820231.1	CBU_1236	hypothetical protein	0.02732	0.02713	0.02722	0.02779	0.06268	0.5386	Node 5
NP_820232.2	CBU_1237	PIN domain-containing protein	0.02696	0.02614	0.0268	0.02962	0.1761	0.9941	Node 4
NP_820233.1	CBU_1238	CopG family transcriptional regulator	0.02696	0.02614	0.0268	0.02962	0.1761	0.9941	Node 4
NP_820234.1	CBU_1239	membrane-spanning protein	0.9984	0.9988	0.999	0.9991	0.9995	1	Node 1
NP_820235.1	CBU_1240	O-sialoglycoprotein endopeptidase	0.9984	0.9988	0.999	0.9991	0.9995	1	Node 1
NP_820236.1	CBU_1241	malate dehydrogenase	0.1939	0.2274	0.9382	0.9796	0.9986	1	Node 1
NP_820237.1	CBU_1242	long-chain fatty acid transport protein	0.1103	0.1098	0.1114	0.1165	0.402	0.9805	Node 4
NP_820238.1	CBU_1243	exodeoxyribonuclease VII large subunit	0.845	0.9517	0.9684	0.971	0.9286	0.9996	Node 1
NP_820239.1	CBU_1244	multidrug resistance protein B	0.3013	0.3036	0.3173	0.3524	0.5608	0.9917	Node 4
NP_820240.1	CBU_1245	GTP-binding protein	0.9984	0.9988	0.999	0.9991	0.9995	1	Node 1
NP_820242.1	CBU_1247	hypothetical protein	0.9448	0.9571	0.9582	0.952	0.8463	0.9992	Node 1
NP_820243.1	CBU_1248	histidine--tRNA ligase	0.9984	0.9988	0.999	0.9991	0.9995	1	Node 1
NP_820244.1	CBU_1249	integral membrane protein	0.123	0.1195	0.1278	0.1365	0.9166	0.999	Node 3
NP_820245.1	CBU_1250	hypothetical protein	0.02732	0.02713	0.02722	0.02779	0.06268	0.5386	No Detectable Homologs Outside C. burnetii
NP_820246.1	CBU_1252	radical SAM superfamily protein	0.9866	0.9899	0.9914	0.9913	0.9841	0.9999	Node 1
NP_820249.1	CBU_1255	dimethylallyltransferase	0.9984	0.9988	0.999	0.9991	0.9995	1	Node 1
NP_820250.1	CBU_1256	hypothetical protein	0.02732	0.02713	0.02722	0.02779	0.06268	0.5386	No Detectable Homologs Outside C. burnetii
NP_820251.1	CBU_1257	hypothetical protein	0.02696	0.02614	0.0268	0.02962	0.1761	0.9941	Node 4
NP_820252.1	CBU_1258	nucleoside diphosphate kinase	0.9984	0.9988	0.999	0.9991	0.9995	1	Node 1
NP_820253.1	CBU_1259	Na+/H+ antiporter	0.2854	0.2975	0.3278	0.3628	0.6659	0.9957	Node 4
NP_820254.1	CBU_1260	OmpA-like transmembrane domain protein	0.3348	0.3779	0.4601	0.6628	0.9578	0.9998	Node 3
NP_820255.1	CBU_1261	D-alanyl-D-alanine serine-type carboxypeptidase	0.9984	0.9988	0.999	0.9991	0.9995	1	Node 1
NP_820256.1	CBU_1262	hypothetical protein	0.8371	0.8435	0.8266	0.7455	0.3513	0.4498	Origin Node Unclear
NP_820257.1	CBU_1263	membrane-associated protein	0.02696	0.02614	0.0268	0.02962	0.1761	0.9941	Node 4
NP_820259.1	CBU_1265	lipoate-protein ligase B	0.9984	0.9988	0.999	0.9991	0.9995	1	Node 1
NP_820260.1	CBU_1266	lipoic acid synthetase	0.9984	0.9988	0.999	0.9991	0.9995	1	Node 1
NP_820261.1	CBU_1267	phosphatase	0.1939	0.2274	0.9382	0.9796	0.9986	1	Node 1
YP_002332993.1	CBU_1267a	small cell variant protein ScvA	0.02732	0.02713	0.02722	0.02779	0.06268	0.5386	No Detectable Homologs Outside C. burnetii
NP_820262.2	CBU_1268	hypothetical protein	0.4606	0.4771	0.5231	0.5005	0.8613	0.9989	Node 3
NP_820263.1	CBU_1269	acyl-CoA hydrolase	0.7367	0.8146	0.9168	0.9396	0.9851	0.9998	Node 1
YP_002332994.2	CBU_1269a	hypothetical protein	0.02696	0.02614	0.0268	0.02962	0.1761	0.9941	Node 4
NP_820264.3	CBU_1270	IS110 family transposase IS1111A	0.1665	0.1661	0.1663	0.166	0.1887	0.6764	Node 5
NP_820265.1	CBU_1272	hypothetical protein	0.02732	0.02713	0.02722	0.02779	0.06268	0.5386	No Detectable Homologs Outside C. burnetii
NP_820266.1	CBU_1273	pyrophosphate--fructose 6-phosphate 1-phosphotransferase	0.9818	0.9916	0.9942	0.9947	0.9973	1	Node 1
NP_820267.1	CBU_1274	hypothetical protein	0.5311	0.5882	0.6906	0.7026	0.8514	0.9991	Node 2
NP_820268.1	CBU_1275	starvation sensing protein	0.2838	0.3203	0.3895	0.5493	0.9047	0.9208	Node 3
NP_820269.2	CBU_1276	short chain dehydrogenase	0.7935	0.8163	0.8208	0.8149	0.7772	0.9983	Node 1
NP_820270.2	CBU_1277	2-dehydro-3-deoxyphosphogluconate aldolase	0.3606	0.3943	0.5195	0.5388	0.687	0.9989	Node 4
NP_820271.1	CBU_1278	thiol-disulfide isomerase and thioredoxin	0.9528	0.9652	0.9664	0.9609	0.9923	0.9999	Node 1
NP_820272.1	CBU_1279	exopolysaccharide synthesis protein	0.5135	0.5342	0.5842	0.5772	0.7606	0.9979	Node 3
YP_002332995.1	CBU_1279a	hypothetical protein	0.02696	0.02614	0.0268	0.02962	0.1761	0.9941	Node 4
NP_820273.2	CBU_1280	transcription elongation factor	0.9984	0.9988	0.999	0.9991	0.9995	1	Node 1
YP_002332996.1	CBU_1280a	hypothetical protein	0.02732	0.02713	0.02722	0.02779	0.06268	0.5386	No Detectable Homologs Outside C. burnetii
NP_820274.1	CBU_1281	carbamoyl-phosphate synthase large subunit	0.9984	0.9988	0.999	0.9991	0.9995	1	Node 1
NP_820275.2	CBU_1282	carbamoyl-phosphate synthase small subunit	0.9984	0.9988	0.999	0.9991	0.9995	1	Node 1
NP_820276.1	CBU_1284	hypothetical ATPase	0.02696	0.02614	0.0268	0.02962	0.1761	0.9941	Node 4
NP_820277.1	CBU_1285	multidrug resistance protein B	0.3872	0.4044	0.4424	0.5147	0.6682	0.995	Node 4
NP_820278.1	CBU_1286	hypothetical ATPase	0.02732	0.02713	0.02722	0.02779	0.06268	0.5386	Node 5
NP_820281.1	CBU_1289	chaperone protein	0.9984	0.9988	0.999	0.9991	0.9995	1	Node 1
NP_820282.1	CBU_1290	chaperone protein	0.9984	0.9988	0.999	0.9991	0.9995	1	Node 1
NP_820283.1	CBU_1291	hypothetical protein	0.02696	0.02614	0.0268	0.02962	0.1761	0.9941	Node 4
NP_820284.1	CBU_1292	ankyrin repeat-containing protein	0.8186	0.9534	0.9686	0.9693	0.7875	0.9995	Node 1
NP_820285.2	CBU_1293	nucleotide exchange factor GrpE	0.9984	0.9988	0.999	0.9991	0.9995	1	Node 1
NP_820286.1	CBU_1294	PIN domain-containing protein	0.02696	0.02614	0.0268	0.02962	0.1761	0.9941	Node 4
NP_820287.1	CBU_1295	membrane-associated protein	0.02696	0.02614	0.0268	0.02962	0.1761	0.9941	Node 4
NP_820288.1	CBU_1296	ATP-NAD kinase	0.9984	0.9988	0.999	0.9991	0.9995	1	Node 1
NP_820289.1	CBU_1297	DNA repair protein	0.9511	0.9491	0.9379	0.9031	0.849	0.9994	Node 1
NP_820292.1	CBU_1300	hypothetical protein	0.02696	0.02614	0.0268	0.02962	0.1761	0.9941	Node 4
NP_820293.1	CBU_1301	ferric uptake regulation protein	0.9984	0.9988	0.999	0.9991	0.9995	1	Node 1
NP_820294.1	CBU_1302	outer membrane lipoprotein	0.6633	0.6824	0.688	0.7135	0.8598	0.9979	Node 2
NP_820295.1	CBU_1303	hypothetical protein	0.986	0.9886	0.9894	0.9906	0.9959	0.9999	Node 1
NP_820296.1	CBU_1304	oligoketide cyclase/lipid transport protein	0.9866	0.9899	0.9914	0.9913	0.9841	0.9999	Node 1
NP_820297.1	CBU_1305	SsrA-binding protein	0.9984	0.9988	0.999	0.9991	0.9995	1	Node 1
NP_820298.1	CBU_1306	peptide methionine sulfoxide reductase	0.96	0.9655	0.967	0.9634	0.8378	0.999	Node 1
NP_820299.2	CBU_1307	membrane-associated protein	0.08976	0.08262	0.08458	0.09683	0.2718	0.9982	Node 4
NP_820300.1	CBU_1308	phosphohydrolase family protein	0.02732	0.02713	0.02722	0.02779	0.06268	0.5386	Node 5
NP_820301.1	CBU_1310	hypothetical protein	0.02732	0.02713	0.02722	0.02779	0.06268	0.5386	No Detectable Homologs Outside C. burnetii
NP_820302.1	CBU_1311	hypothetical protein	0.05226	0.05199	0.05259	0.0547	0.09633	0.5756	Node 5
NP_820303.1	CBU_1312	hypothetical protein	0.02732	0.02713	0.02722	0.02779	0.06268	0.5386	No Detectable Homologs Outside C. burnetii
NP_820304.1	CBU_1313	hypothetical protein	0.02732	0.02713	0.02722	0.02779	0.06268	0.5386	No Detectable Homologs Outside C. burnetii
NP_820305.2	CBU_1314	hypothetical protein	0.02732	0.02713	0.02722	0.02779	0.06268	0.5386	No Detectable Homologs Outside C. burnetii
NP_820306.1	CBU_1316	hypothetical protein	0.02732	0.02713	0.02722	0.02779	0.06268	0.5386	Node 5
YP_002332997.1	CBU_1316a	hypothetical protein	0.02732	0.02713	0.02722	0.02779	0.06268	0.5386	No Detectable Homologs Outside C. burnetii
NP_820307.1	CBU_1317	hypothetical protein	0.02732	0.02713	0.02722	0.02779	0.06268	0.5386	No Detectable Homologs Outside C. burnetii
NP_820308.1	CBU_1318	hypothetical protein	0.02732	0.02713	0.02722	0.02779	0.06268	0.5386	No Detectable Homologs Outside C. burnetii
NP_820309.2	CBU_1319	MerR family transcriptional regulator	0.4893	0.4914	0.5157	0.5797	0.9258	0.9991	Node 3
NP_820310.1	CBU_1320	integration host factor subunit alpha	0.9984	0.9988	0.999	0.9991	0.9995	1	Node 1
NP_820311.1	CBU_1321	phenylalanine--tRNA ligase subunit beta	0.9984	0.9988	0.999	0.9991	0.9995	1	Node 1
NP_820312.1	CBU_1322	phenylalanine--tRNA ligase subunit alpha	0.9984	0.9988	0.999	0.9991	0.9995	1	Node 1
NP_820313.1	CBU_1323	50S ribosomal protein L20	0.9984	0.9988	0.999	0.9991	0.9995	1	Node 1
YP_002332998.1	CBU_1323a	hypothetical protein	0.02696	0.02614	0.0268	0.02962	0.1761	0.9941	Node 4
NP_820314.1	CBU_1324	50S ribosomal protein L35	0.9984	0.9988	0.999	0.9991	0.9995	1	Node 1
NP_820315.1	CBU_1325	protein translation initiation factor 3	0.9984	0.9988	0.999	0.9991	0.9995	1	Node 1
NP_820316.2	CBU_1326	threonine--tRNA ligase	0.9984	0.9988	0.999	0.9991	0.9995	1	Node 1
NP_820318.1	CBU_1328	hypothetical protein	0.09966	0.1025	0.1154	0.148	0.2664	0.9973	Node 4
NP_820319.1	CBU_1329	radical SAM superfamily protein	0.4646	0.5112	0.5937	0.6058	0.7611	0.9966	Node 3
NP_820320.2	CBU_1331	CBS domain-containing protein	0.5118	0.5648	0.6609	0.6691	0.7596	0.842	Node 3
NP_820321.1	CBU_1332	hypothetical protein	0.02732	0.02713	0.02722	0.02779	0.06268	0.5386	No Detectable Homologs Outside C. burnetii
YP_002332999.1	CBU_1332a	hypothetical protein	0.02732	0.02713	0.02722	0.02779	0.06268	0.5386	No Detectable Homologs Outside C. burnetii
NP_820322.1	CBU_1333	membrane-spanning protein	0.08236	0.0813	0.08207	0.08533	0.2705	0.6604	Node 5
NP_820323.1	CBU_1334	membrane-spanning protein	0.108	0.1248	0.2132	0.9054	0.9873	0.9782	Node 2
NP_820324.1	CBU_1335	cyclin protein	0.02732	0.02713	0.02722	0.02779	0.06268	0.5386	No Detectable Homologs Outside C. burnetii
NP_820325.1	CBU_1336	drug/metabolite exporter family transporter	0.2258	0.2273	0.2369	0.261	0.413	0.7318	Node 4
NP_820326.1	CBU_1337	DNA polymerase III subunit alpha	0.9984	0.9988	0.999	0.9991	0.9995	1	Node 1
NP_820327.2	CBU_1338	D-alanine--D-alanine ligase	0.7131	0.8268	0.9603	0.9788	0.9965	1	Node 1
NP_820328.1	CBU_1339	ribonuclease HII	0.9641	0.9682	0.9684	0.9637	0.7797	0.9988	Node 1
NP_820329.2	CBU_1340	hypothetical protein	0.02696	0.02614	0.0268	0.02962	0.1761	0.9941	Node 4
NP_820330.1	CBU_1341	GMP synthase (glutamine-hydrolyzing)	0.9984	0.9988	0.999	0.9991	0.9995	1	Node 1
NP_820331.1	CBU_1342	inosine-5'-monophosphate dehydrogenase	0.9984	0.9988	0.999	0.9991	0.9995	1	Node 1
NP_820334.1	CBU_1345	MFS superfamily transporter	0.1129	0.1057	0.1065	0.1158	0.5813	0.9929	Node 4
NP_820335.3	CBU_1346	trehalase	0.2914	0.2915	0.2926	0.2927	0.3458	0.9875	Node 4
NP_820336.1	CBU_1347	glutamate/gamma-aminobutyrate antiporter	0.9214	0.9474	0.9551	0.9542	0.8234	0.9991	Node 1
NP_820337.1	CBU_1348	hypothetical protein	0.02732	0.02713	0.02722	0.02779	0.06268	0.5386	No Detectable Homologs Outside C. burnetii
NP_820338.2	CBU_1349	hypothetical protein	0.02696	0.02614	0.0268	0.02962	0.1761	0.9941	Node 4
NP_820339.1	CBU_1350	phosphoglucosamine mutase	0.9984	0.9988	0.999	0.9991	0.9995	1	Node 1
NP_820340.1	CBU_1351	dihydropteroate synthase	0.969	0.9806	0.9809	0.9753	0.9973	1	Node 1
NP_820341.1	CBU_1352	cell division protein	0.9984	0.9988	0.999	0.9991	0.9995	1	Node 1
NP_820342.1	CBU_1353	23S rRNA Um2552 2'-O-methyltransferase	0.9984	0.9988	0.999	0.9991	0.9995	1	Node 1
NP_820343.1	CBU_1354	hypothetical protein	0.6582	0.671	0.9229	0.9596	0.9956	1	Node 1
NP_820344.1	CBU_1355	HesB protein family	0.9984	0.9988	0.999	0.9991	0.9995	1	Node 1
NP_820345.1	CBU_1356	Fe-S cluster assembly scaffold IscU	0.7455	0.9695	0.9886	0.9919	0.9973	1	Node 1
NP_820346.1	CBU_1357	cysteine desulfurase	0.9537	0.9485	0.9764	0.9835	0.9971	1	Node 1
NP_820347.1	CBU_1358	Fe-S cluster assembly protein SufD	0.9537	0.9485	0.9764	0.9835	0.9971	1	Node 1
NP_820348.1	CBU_1359	ATP-dependent transporter	0.9537	0.9485	0.9764	0.9835	0.9971	1	Node 1
NP_820349.3	CBU_1360	Fe-S cluster assembly protein SufB	0.9537	0.9485	0.9764	0.9835	0.9971	1	Node 1
NP_820350.1	CBU_1361	rrf2 family protein	0.9449	0.9718	0.9802	0.9822	0.9797	0.9998	Node 1
NP_820351.1	CBU_1362	cobalt-zinc-cadmium resistance protein	0.871	0.8543	0.8799	0.8815	0.9919	0.9999	Node 1
NP_820352.1	CBU_1363	exodeoxyribonuclease I	0.0941	0.08498	0.08706	0.1008	0.9136	0.9996	Node 3
NP_820355.1	CBU_1366	hypothetical protein	0.02732	0.02713	0.02722	0.02779	0.06268	0.5386	No Detectable Homologs Outside C. burnetii
NP_820358.1	CBU_1369	membrane-associated protein	0.02696	0.02614	0.0268	0.02962	0.1761	0.9941	Node 4
NP_820359.1	CBU_1370	membrane-associated protein	0.02696	0.02614	0.0268	0.02962	0.1761	0.9941	Node 4
NP_820360.1	CBU_1371	peptidase M22 family non-proteolytic protein	0.9818	0.9916	0.9942	0.9947	0.9973	1	Node 1
NP_820361.1	CBU_1372	membrane-associated protein	0.05704	0.05885	0.06445	0.07681	0.6652	0.9934	Node 4
NP_820362.1	CBU_1373	para-aminobenzoate synthetase component I	0.9536	0.9504	0.9326	0.8477	0.9584	0.937	Node 1
NP_820363.1	CBU_1374	cytidine/deoxycytidylate deaminase family protein	0.6809	0.7007	0.7083	0.7083	0.8874	0.998	Node 1
NP_820364.1	CBU_1375	GTP pyrophosphokinase	0.9641	0.9682	0.9684	0.9637	0.7797	0.9988	Node 1
NP_820365.1	CBU_1376	M50 family membrane endopeptidase	0.724	0.8449	0.854	0.842	0.8393	0.9996	Node 1
YP_002333001.1	CBU_1379a	hypothetical protein	0.02732	0.02713	0.02722	0.02779	0.06268	0.5386	No Detectable Homologs Outside C. burnetii
NP_820369.1	CBU_1380	DoxD family protein	0.1475	0.1517	0.1672	0.1913	0.6448	0.9954	Node 4
NP_820370.1	CBU_1381	phosphatidate cytidylyltransferase	0.9615	0.9667	0.9677	0.9716	0.9893	0.9998	Node 1
NP_820371.1	CBU_1382	undecaprenyl pyrophosphate synthetase	0.9984	0.9988	0.999	0.9991	0.9995	1	Node 1
NP_820372.1	CBU_1383	ribosome recycling factor	0.9984	0.9988	0.999	0.9991	0.9995	1	Node 1
NP_820373.1	CBU_1384	uridylate kinase	0.9984	0.9988	0.999	0.9991	0.9995	1	Node 1
NP_820374.1	CBU_1385	protein translation elongation factor Ts	0.9984	0.9988	0.999	0.9991	0.9995	1	Node 1
NP_820375.2	CBU_1386	30S ribosomal protein S2	0.9984	0.9988	0.999	0.9991	0.9995	1	Node 1
NP_820376.1	CBU_1387	hypothetical protein	0.02696	0.02614	0.0268	0.02962	0.1761	0.9941	Node 4
NP_820377.2	CBU_1388	methionine aminopeptidase	0.9984	0.9988	0.999	0.9991	0.9995	1	Node 1
NP_820379.1	CBU_1394	enhanced entry protein	0.8107	0.9064	0.9216	0.9196	0.6032	0.6504	Origin Node Unclear
NP_820380.1	CBU_1395	membrane-spanning protein	0.5215	0.5896	0.5872	0.6257	0.927	0.9996	Node 3
NP_820381.1	CBU_1396	succinyl-CoA synthetase subunit alpha	0.9984	0.9988	0.999	0.9991	0.9995	1	Node 1
NP_820382.1	CBU_1397	succinyl-CoA synthetase subunit beta	0.9984	0.9988	0.999	0.9991	0.9995	1	Node 1
NP_820383.1	CBU_1398	dihydrolipoamide succinyltransferase component (E2) of 2-oxoglutarate dehydrogenase complex	0.9984	0.9988	0.999	0.9991	0.9995	1	Node 1
NP_820384.1	CBU_1399	2-oxoglutarate dehydrogenase E1 component	0.9629	0.9836	0.9893	0.991	0.9965	0.9999	Node 1
NP_820385.1	CBU_1400	succinate dehydrogenase iron-sulfur protein	0.9984	0.9988	0.999	0.9991	0.9995	1	Node 1
NP_820386.1	CBU_1401	succinate dehydrogenase flavoprotein subunit	0.9984	0.9988	0.999	0.9991	0.9995	1	Node 1
NP_820387.2	CBU_1402	succinate dehydrogenase membrane anchor subunit	0.9629	0.9836	0.9893	0.991	0.9965	0.9999	Node 1
NP_820388.2	CBU_1403	succinate dehydrogenase cytochrome b556 subunit	0.9629	0.9836	0.9893	0.991	0.9965	0.9999	Node 1
NP_820389.1	CBU_1404	hypothetical protein	0.02732	0.02713	0.02722	0.02779	0.06268	0.5386	No Detectable Homologs Outside C. burnetii
YP_002333003.1	CBU_1405	hypothetical protein	0.02696	0.02614	0.0268	0.02962	0.1761	0.9941	Node 4
NP_820393.2	CBU_1409	hypothetical protein	0.02696	0.02614	0.0268	0.02962	0.1761	0.9941	Node 4
NP_820394.1	CBU_1410	citrate synthase	0.9984	0.9988	0.999	0.9991	0.9995	1	Node 1
NP_820395.1	CBU_1411	hypothetical protein	0.02732	0.02713	0.02722	0.02779	0.06268	0.5386	No Detectable Homologs Outside C. burnetii
NP_820396.2	CBU_1412	hypothetical protein	0.05704	0.05885	0.06445	0.07681	0.6652	0.9934	Node 4
NP_820397.1	CBU_1413	membrane-spanning protein	0.05704	0.05885	0.06445	0.07681	0.6652	0.9934	Node 4
NP_820398.1	CBU_1414	hypothetical protein	0.08436	0.08467	0.08811	0.09623	0.52	0.9882	Node 4
NP_820399.1	CBU_1415	thiamine-monophosphate kinase	0.8585	0.8643	0.9607	0.9764	0.9885	0.9999	Node 1
NP_820400.2	CBU_1416	repressor protein C2	0.5208	0.5256	0.5272	0.5411	0.7822	0.9962	Node 3
NP_820401.1	CBU_1417	N utilization substance protein B	0.9984	0.9988	0.999	0.9991	0.9995	1	Node 1
NP_820402.1	CBU_1418	putative regulatory protein	0.9662	0.9802	0.9847	0.9851	0.9761	0.9998	Node 1
NP_820403.1	CBU_1419	serine hydroxymethyltransferase	0.9984	0.9988	0.999	0.9991	0.9995	1	Node 1
NP_820406.1	CBU_1422	DNA repair protein	0.9641	0.9682	0.9684	0.9637	0.7797	0.9988	Node 1
YP_002333004.1	CBU_1422a	hypothetical protein	0.02696	0.02614	0.0268	0.02962	0.1761	0.9941	Node 4
NP_820408.1	CBU_1424	delta-aminolevulinic acid dehydratase	0.9641	0.9682	0.9684	0.9637	0.7797	0.9988	Node 1
NP_820409.1	CBU_1425	17 kDa common-antigen	0.724	0.8449	0.854	0.842	0.8393	0.9996	Node 1
NP_820410.1	CBU_1426	hypothetical protein	0.02732	0.02713	0.02722	0.02779	0.06268	0.5386	No Detectable Homologs Outside C. burnetii
YP_002333005.1	CBU_1427a	hypothetical protein	0.02732	0.02713	0.02722	0.02779	0.06268	0.5386	No Detectable Homologs Outside C. burnetii
NP_820413.1	CBU_1429	membrane-spanning protein	0.3095	0.3134	0.3253	0.3276	0.537	0.9916	Node 4
YP_002333006.1	CBU_1429a	hypothetical protein	0.02696	0.02614	0.0268	0.02962	0.1761	0.9941	Node 4
YP_338283.1	CBU_1430	tRNA pseudouridine synthase B	0.9866	0.9899	0.9914	0.9913	0.9841	0.9999	Node 1
NP_820414.1	CBU_1431	ribosome-binding factor A	0.9655	0.9789	0.9822	0.9814	0.9938	0.9999	Node 1
NP_820415.1	CBU_1432	protein translation initiation factor 2	0.9984	0.9988	0.999	0.9991	0.9995	1	Node 1
NP_820416.1	CBU_1433	N utilization substance protein A	0.9984	0.9988	0.999	0.9991	0.9995	1	Node 1
NP_820417.1	CBU_1434	hypothetical protein	0.9641	0.9682	0.9684	0.9637	0.7797	0.9988	Node 1
NP_820418.1	CBU_1435	NADH-quinone oxidoreductase subunit N	0.9984	0.9988	0.999	0.9991	0.9995	1	Node 1
NP_820419.1	CBU_1436	NADH-quinone oxidoreductase subunit M	0.9984	0.9988	0.999	0.9991	0.9995	1	Node 1
NP_820420.1	CBU_1437	NADH-quinone oxidoreductase subunit L	0.9984	0.9988	0.999	0.9991	0.9995	1	Node 1
NP_820421.1	CBU_1438	NADH-quinone oxidoreductase subunit K	0.9984	0.9988	0.999	0.9991	0.9995	1	Node 1
NP_820422.1	CBU_1439	NADH-quinone oxidoreductase subunit J	0.9984	0.9988	0.999	0.9991	0.9995	1	Node 1
NP_820423.3	CBU_1440	NADH-quinone oxidoreductase subunit I	0.9984	0.9988	0.999	0.9991	0.9995	1	Node 1
NP_820424.1	CBU_1441	NADH-quinone oxidoreductase subunit H	0.9984	0.9988	0.999	0.9991	0.9995	1	Node 1
NP_820425.1	CBU_1442	NADH-quinone oxidoreductase subunit G	0.9984	0.9988	0.999	0.9991	0.9995	1	Node 1
NP_820426.1	CBU_1443	NADH-quinone oxidoreductase subunit F	0.9984	0.9988	0.999	0.9991	0.9995	1	Node 1
NP_820427.1	CBU_1444	NADH-quinone oxidoreductase subunit E	0.9984	0.9988	0.999	0.9991	0.9995	1	Node 1
NP_820428.2	CBU_1445	NADH-quinone oxidoreductase subunit D	0.9984	0.9988	0.999	0.9991	0.9995	1	Node 1
NP_820429.1	CBU_1446	NADH-quinone oxidoreductase subunit C	0.9984	0.9988	0.999	0.9991	0.9995	1	Node 1
NP_820430.1	CBU_1447	NADH-quinone oxidoreductase subunit B	0.9984	0.9988	0.999	0.9991	0.9995	1	Node 1
NP_820431.2	CBU_1448	NADH-quinone oxidoreductase subunit A	0.9984	0.9988	0.999	0.9991	0.9995	1	Node 1
NP_820432.1	CBU_1449	protein translocase subunit SecG	0.8488	0.9626	0.98	0.9838	0.9907	0.9999	Node 1
NP_820433.2	CBU_1450	triosephosphate isomerase	0.9984	0.9988	0.999	0.9991	0.9995	1	Node 1
NP_820434.1	CBU_1451	peptidyl-prolyl cis-trans isomerase	0.8261	0.9278	0.944	0.9443	0.8614	0.9993	Node 1
NP_820440.2	CBU_1457	tetratricopeptide repeat family protein	0.02732	0.02713	0.02722	0.02779	0.06268	0.5386	No Detectable Homologs Outside C. burnetii
NP_820441.1	CBU_1458	hypothetical ATPase	0.08054	0.08055	0.08194	0.08123	0.1266	0.6141	Node 5
YP_002333007.1	CBU_1458a	hypothetical protein	0.02732	0.02713	0.02722	0.02779	0.06268	0.5386	No Detectable Homologs Outside C. burnetii
NP_820442.1	CBU_1459	hypothetical protein	0.02732	0.02713	0.02722	0.02779	0.06268	0.5386	No Detectable Homologs Outside C. burnetii
NP_820443.1	CBU_1460	hypothetical protein	0.02732	0.02713	0.02722	0.02779	0.06268	0.5386	No Detectable Homologs Outside C. burnetii
YP_002333008.1	CBU_1462a	hypothetical protein	0.02732	0.02713	0.02722	0.02779	0.06268	0.5386	No Detectable Homologs Outside C. burnetii
NP_820446.1	CBU_1463	hypothetical protein	0.02732	0.02713	0.02722	0.02779	0.06268	0.5386	No Detectable Homologs Outside C. burnetii
NP_820447.1	CBU_1464	DNA-binding protein HU	0.9984	0.9988	0.999	0.9991	0.9995	1	Node 1
NP_820448.1	CBU_1465	hypothetical protein	0.8271	0.97	0.9841	0.9859	0.9427	0.9998	Node 1
NP_820449.1	CBU_1466	hypothetical protein	0.1981	0.2045	0.1906	0.1894	0.2602	0.9816	Node 4
NP_820450.1	CBU_1467	microcin-processing peptidase 2 TldD	0.8379	0.97	0.9866	0.9896	0.989	0.9999	Node 1
NP_820451.2	CBU_1468	hypothetical protein	0.4648	0.5225	0.5614	0.5659	0.6583	0.9988	Node 4
NP_820452.1	CBU_1469	rod shape-determining protein	0.3957	0.4452	0.4781	0.676	0.9718	0.9998	Node 3
NP_820453.1	CBU_1470	rod shape-determining protein	0.943	0.9547	0.9775	0.9829	0.9945	0.9999	Node 1
NP_820454.2	CBU_1471	rod shape-determining protein	0.9818	0.9916	0.9942	0.9947	0.9973	1	Node 1
NP_820455.1	CBU_1472	hypothetical protein	0.02732	0.02713	0.02722	0.02779	0.06268	0.5386	No Detectable Homologs Outside C. burnetii
NP_820456.1	CBU_1473	aspartyl/glutamyl-tRNA(Asn/Gln) amidotransferase subunit C	0.9684	0.982	0.9853	0.9877	0.9948	0.9999	Node 1
NP_820457.1	CBU_1474	aspartyl/glutamyl-tRNA(Asn/Gln) amidotransferase subunit A	0.986	0.9886	0.9894	0.9906	0.9959	0.9999	Node 1
NP_820458.1	CBU_1475	aspartyl/glutamyl-tRNA(Asn/Gln) amidotransferase subunit B	0.986	0.9886	0.9894	0.9906	0.9959	0.9999	Node 1
NP_820459.1	CBU_1476	hydrogen peroxide-inducible genes activator	0.8603	0.8432	0.8713	0.8729	0.7103	0.9992	Node 1
NP_820460.1	CBU_1477	peroxiredoxin	0.9984	0.9988	0.999	0.9991	0.9995	1	Node 1
NP_820461.2	CBU_1478	peroxiredoxin reductase (NAD(P)H)	0.587	0.6274	0.7224	0.7439	0.8363	0.8442	Node 1
NP_820462.2	CBU_1479	hypothetical protein	0.05067	0.05144	0.05306	0.05623	0.2369	0.6278	Node 5
NP_820463.1	CBU_1480	hypothetical protein	0.07839	0.0787	0.07999	0.08251	0.2406	0.6508	Node 5
NP_820464.1	CBU_1481	hypothetical protein	0.1633	0.1763	0.2011	0.2526	0.4788	0.7543	Node 4
NP_820465.1	CBU_1482	membrane protease family protein	0.724	0.8449	0.854	0.842	0.8393	0.9996	Node 1
NP_820466.1	CBU_1483	peptidase S49 non-proteolytic membrane spanning protein	0.381	0.4234	0.5409	0.5548	0.7273	0.9992	Node 3
NP_820467.1	CBU_1484	MFS superfamily transporter	0.9449	0.9718	0.9802	0.9822	0.9797	0.9998	Node 1
NP_820468.2	CBU_1485	cyclin protein	0.02732	0.02713	0.02722	0.02779	0.06268	0.5386	Node 5
NP_820469.1	CBU_1486	hypothetical protein	0.02732	0.02713	0.02722	0.02779	0.06268	0.5386	No Detectable Homologs Outside C. burnetii
NP_820470.2	CBU_1487	cysteine--tRNA ligase	0.9984	0.9988	0.999	0.9991	0.9995	1	Node 1
NP_820471.2	CBU_1488	glutamine--tRNA ligase	0.9984	0.9988	0.999	0.9991	0.9995	1	Node 1
NP_820472.1	CBU_1489	UDP-2,3-diacylglucosamine hydrolase	0.9984	0.9988	0.999	0.9991	0.9995	1	Node 1
NP_820473.2	CBU_1490	virulence-associated protein I	0.272	0.2727	0.2709	0.2702	0.2844	0.7074	Node 4
NP_820474.2	CBU_1491	AAA family ATPase	0.1195	0.1193	0.1194	0.1194	0.1337	0.6365	Node 5
NP_820475.1	CBU_1492	transposase	0.0842	0.08408	0.08404	0.08412	0.09419	0.5515	Node 5
NP_820476.2	CBU_1493	hypothetical protein	0.02732	0.02713	0.02722	0.02779	0.06268	0.5386	No Detectable Homologs Outside C. burnetii
NP_820477.2	CBU_1494	pyridoxal phosphate biosynthetic protein	0.969	0.9806	0.9809	0.9753	0.9973	1	Node 1
NP_820480.1	CBU_1497	hypothetical protein	0.02732	0.02713	0.02722	0.02779	0.06268	0.5386	No Detectable Homologs Outside C. burnetii
NP_820484.1	CBU_1501	DNA repair protein	0.935	0.95	0.9546	0.9582	0.9812	0.9997	Node 1
NP_820485.1	CBU_1502	GTP-binding protein	0.9984	0.9988	0.999	0.9991	0.9995	1	Node 1
NP_820486.1	CBU_1503	ribonuclease III	0.9984	0.9988	0.999	0.9991	0.9995	1	Node 1
NP_820487.1	CBU_1504	signal peptidase I	0.9984	0.9988	0.999	0.9991	0.9995	1	Node 1
NP_820488.1	CBU_1505	GTP-binding protein	0.9984	0.9988	0.999	0.9991	0.9995	1	Node 1
NP_820489.1	CBU_1506	thioesterase	0.2604	0.2599	0.2381	0.2327	0.387	0.714	Node 4
NP_820490.1	CBU_1507	copper-exporting ATPase	0.8489	0.8312	0.7924	0.6903	0.2421	0.3618	Origin Node Unclear
NP_820491.1	CBU_1508	hypothetical ATPase	0.0645	0.06332	0.06283	0.06294	0.07982	0.5215	Node 5
NP_820492.1	CBU_1509	tRNA(Ile)-lysidine synthetase	0.9984	0.9988	0.999	0.9991	0.9995	1	Node 1
NP_820493.1	CBU_1510	acetyl-coenzyme A carboxylase carboxyl transferase subunit alpha	0.9984	0.9988	0.999	0.9991	0.9995	1	Node 1
NP_820494.1	CBU_1511	ZIP family zinc transporter	0.5666	0.5825	0.6299	0.6336	0.874	0.9984	Node 3
NP_820495.1	CBU_1512	rhodanese-related sulfurtransferase	0.9214	0.9474	0.9551	0.9542	0.8234	0.9991	Node 1
NP_820496.1	CBU_1513	short chain dehydrogenase	0.9361	0.9386	0.9351	0.9228	0.9728	0.9997	Node 1
NP_820497.5	CBU_1514	short chain dehydrogenase	0.9984	0.9988	0.999	0.9991	0.9995	1	Node 1
NP_820498.1	CBU_1515	hypothetical protein	0.02732	0.02713	0.02722	0.02779	0.06268	0.5386	Node 5
NP_820499.1	CBU_1516	hypothetical protein	0.02732	0.02713	0.02722	0.02779	0.06268	0.5386	No Detectable Homologs Outside C. burnetii
NP_820500.1	CBU_1517	23S rRNA methyltransferase	0.8421	0.8252	0.7566	0.6129	0.6887	0.9992	Origin Node Unclear
NP_820501.1	CBU_1518	glycerol-3-phosphate dehydrogenase (NAD(P)+)	0.9984	0.9988	0.999	0.9991	0.9995	1	Node 1
NP_820502.1	CBU_1519	protein-export chaperone SecB	0.9984	0.9988	0.999	0.9991	0.9995	1	Node 1
NP_820503.1	CBU_1520	glutaredoxin	0.9275	0.9215	0.9558	0.9673	0.9833	0.9999	Node 1
NP_820504.1	CBU_1521	rhodanese-related sulfurtransferase	0.9984	0.9988	0.999	0.9991	0.9995	1	Node 1
YP_002333009.1	CBU_1526a	hypothetical protein	0.02732	0.02713	0.02722	0.02779	0.06268	0.5386	No Detectable Homologs Outside C. burnetii
NP_820512.1	CBU_1529	prolyl oligopeptidase family protein	0.3359	0.3801	0.3532	0.3507	0.7382	0.997	Node 3
NP_820513.1	CBU_1530	membrane-spanning protein	0.02732	0.02713	0.02722	0.02779	0.06268	0.5386	No Detectable Homologs Outside C. burnetii
YP_002333010.1	CBU_1530a	hypothetical protein	0.02732	0.02713	0.02722	0.02779	0.06268	0.5386	No Detectable Homologs Outside C. burnetii
NP_820519.1	CBU_1536	phosphoglycerate mutase	0.9849	0.9886	0.9906	0.9908	0.9939	0.9999	Node 1
NP_820520.2	CBU_1537	peptidase M23 family non-proteolytic protein	0.2403	0.2632	0.28	0.2576	0.5266	0.9989	Node 4
NP_820521.1	CBU_1538	carboxy-terminal processing protease	0.9697	0.9838	0.9879	0.9885	0.9831	0.9998	Node 1
NP_820522.1	CBU_1539	tyrosine-specific transport protein	0.9331	0.9592	0.9646	0.9624	0.7368	0.9991	Node 1
NP_820523.1	CBU_1540	hypothetical protein	0.02696	0.02614	0.0268	0.02962	0.1761	0.9941	Node 4
NP_820524.1	CBU_1541	hypothetical protein	0.02732	0.02713	0.02722	0.02779	0.06268	0.5386	No Detectable Homologs Outside C. burnetii
NP_820525.1	CBU_1542	membrane-associated protein	0.02732	0.02713	0.02722	0.02779	0.06268	0.5386	No Detectable Homologs Outside C. burnetii
NP_820526.1	CBU_1543	hypothetical protein	0.02732	0.02713	0.02722	0.02779	0.06268	0.5386	No Detectable Homologs Outside C. burnetii
NP_820527.1	CBU_1544	transposase	0.1965	0.1963	0.196	0.1964	0.2084	0.6827	Node 5
NP_820530.1	CBU_1547	thymidylate synthase	0.9984	0.9988	0.999	0.9991	0.9995	1	Node 1
NP_820531.1	CBU_1548	membrane-spanning protein	0.2149	0.2206	0.2408	0.2857	0.6346	0.9951	Node 4
NP_820532.1	CBU_1549	prolipoprotein diacylglyceryl transferase	0.9984	0.9988	0.999	0.9991	0.9995	1	Node 1
NP_820533.2	CBU_1550	phosphoenolpyruvate-protein phosphotransferase	0.7455	0.9695	0.9886	0.9919	0.9973	1	Node 1
NP_820534.1	CBU_1551	bis(5'-nucleosyl)-tetraphosphatase (asymmetrical)	0.9641	0.9682	0.9684	0.9637	0.7797	0.9988	Node 1
NP_820535.1	CBU_1552	hypothetical protein	0.02732	0.02713	0.02722	0.02779	0.06268	0.5386	No Detectable Homologs Outside C. burnetii
YP_002333011.1	CBU_1552a	hypothetical protein	0.02696	0.02614	0.0268	0.02962	0.1761	0.9941	Node 4
NP_820536.1	CBU_1553	ribonucleoside-diphosphate reductase subunit alpha	0.9629	0.9836	0.9893	0.991	0.9965	0.9999	Node 1
NP_820537.1	CBU_1554	ribonucleoside-diphosphate reductase subunit beta	0.9629	0.9836	0.9893	0.991	0.9965	0.9999	Node 1
NP_820538.1	CBU_1555	transposase	0.0842	0.08408	0.08404	0.08412	0.09419	0.5515	Node 5
NP_820539.1	CBU_1556	membrane-spanning protein	0.02696	0.02614	0.0268	0.02962	0.1761	0.9941	Node 4
NP_820541.1	CBU_1558	hypothetical protein	0.837	0.95	0.9667	0.9686	0.8826	0.9995	Node 1
NP_820542.1	CBU_1559	membrane-spanning protein	0.6755	0.6739	0.6828	0.6743	0.7298	0.999	Node 3
YP_002333012.1	CBU_1559a	hypothetical protein	0.02732	0.02713	0.02722	0.02779	0.06268	0.5386	No Detectable Homologs Outside C. burnetii
NP_820543.1	CBU_1560	hypothetical protein	0.02732	0.02713	0.02722	0.02779	0.06268	0.5386	No Detectable Homologs Outside C. burnetii
NP_820544.2	CBU_1561	membrane-spanning protein	0.05704	0.05885	0.06445	0.07681	0.6652	0.9934	Node 4
NP_820548.2	CBU_1565	aspartate--tRNA ligase	0.9984	0.9988	0.999	0.9991	0.9995	1	Node 1
NP_820549.1	CBU_1566	hypothetical protein	0.9866	0.9899	0.9914	0.9913	0.9841	0.9999	Node 1
NP_820550.1	CBU_1567	crossover junction endodeoxyribonuclease	0.9837	0.9873	0.989	0.9887	0.9764	0.9998	Node 1
NP_820551.1	CBU_1568	holliday junction DNA helicase	0.9837	0.9873	0.989	0.9887	0.9764	0.9998	Node 1
NP_820552.1	CBU_1569	hypothetical protein	0.02732	0.02713	0.02722	0.02779	0.06268	0.5386	No Detectable Homologs Outside C. burnetii
NP_820553.1	CBU_1570	holliday junction DNA helicase	0.9849	0.9886	0.9906	0.9908	0.9939	0.9999	Node 1
YP_002333013.1	CBU_1570a	hypothetical protein	0.02696	0.02614	0.0268	0.02962	0.1761	0.9941	Node 4
YP_002333014.2	CBU_1570b	IS110 family transposase IS1111A	0.1665	0.1661	0.1663	0.166	0.1887	0.6764	Node 5
NP_820556.1	CBU_1573	MFS superfamily transporter	0.367	0.3525	0.3379	0.3336	0.7481	0.9957	Node 3
NP_820557.1	CBU_1574	Tol-Pal system protein TolQ	0.9704	0.9771	0.9801	0.9795	0.9551	0.9996	Node 1
NP_820558.1	CBU_1575	Tol-Pal system protein TolR	0.9308	0.9576	0.9646	0.9641	0.9662	0.9997	Node 1
NP_820559.1	CBU_1576	membrane-spanning protein	0.02696	0.02614	0.0268	0.02962	0.1761	0.9941	Node 4
NP_820560.1	CBU_1577	hypothetical protein	0.7581	0.8453	0.8633	0.869	0.839	0.9986	Node 1
NP_820561.1	CBU_1578	ribonuclease BN	0.6692	0.6864	0.7805	0.7964	0.8639	0.9986	Node 1
NP_820562.1	CBU_1579	trp repressor binding protein	0.9214	0.9474	0.9551	0.9542	0.8234	0.9991	Node 1
NP_820563.1	CBU_1580	ATPase	0.9214	0.9474	0.9551	0.9542	0.8234	0.9991	Node 1
NP_820564.1	CBU_1581	hypothetical protein	0.02732	0.02713	0.02722	0.02779	0.06268	0.5386	No Detectable Homologs Outside C. burnetii
NP_820565.1	CBU_1582	sodium/proton antiporter protein	0.1145	0.09889	0.09364	0.09431	0.2351	0.9913	Node 4
NP_820566.1	CBU_1583	sodium/proton antiporter protein	0.07787	0.07544	0.0756	0.07757	0.2152	0.9894	Node 4
NP_820567.1	CBU_1584	sodium/proton antiporter protein	0.1145	0.09889	0.09364	0.09431	0.2351	0.9913	Node 4
NP_820568.1	CBU_1585	sodium/proton antiporter protein	0.1044	0.1013	0.1023	0.1077	0.2388	0.9895	Node 4
NP_820569.1	CBU_1586	hypothetical protein	0.2189	0.2044	0.188	0.1789	0.2983	0.9927	Node 4
NP_820570.1	CBU_1587	sodium/proton antiporter protein	0.1702	0.1535	0.1336	0.1295	0.2654	0.9927	Node 4
NP_820571.1	CBU_1588	sodium/proton antiporter protein	0.6317	0.6372	0.6284	0.6236	0.8423	0.9977	Node 3
NP_820572.1	CBU_1589	membrane-associated protein	0.4773	0.5226	0.5488	0.5309	0.6851	0.9986	Node 4
NP_820573.1	CBU_1590	Na+/H+ antiporter	0.1203	0.1109	0.1166	0.141	0.2495	0.9981	Node 4
YP_002333015.1	CBU_1590a	hypothetical protein	0.02696	0.02614	0.0268	0.02962	0.1761	0.9941	Node 4
YP_002333016.2	CBU_1590b	IS110 family transposase IS1111A	0.1665	0.1661	0.1663	0.166	0.1887	0.6764	Node 5
NP_820576.3	CBU_1593	30S ribosomal protein S21	0.9984	0.9988	0.999	0.9991	0.9995	1	Node 1
NP_820577.1	CBU_1594	GatB/YqeY domain-containing protein	0.9419	0.943	0.9386	0.9253	0.4041	0.4606	Origin Node Unclear
NP_820578.2	CBU_1595	DNA primase	0.9984	0.9988	0.999	0.9991	0.9995	1	Node 1
NP_820579.1	CBU_1596	RNA polymerase sigma factor	0.9984	0.9988	0.999	0.9991	0.9995	1	Node 1
NP_820580.1	CBU_1597	hypothetical protein	0.02732	0.02713	0.02722	0.02779	0.06268	0.5386	No Detectable Homologs Outside C. burnetii
NP_820583.1	CBU_1600	heat resistant agglutinin	0.2758	0.2857	0.3092	0.3064	0.6103	0.9941	Node 4
NP_820584.1	CBU_1601	hypothetical protein	0.6804	0.6803	0.6664	0.6853	0.599	0.9966	Node 4
NP_820585.1	CBU_1602	ribosomal protein S6 modification protein	0.9525	0.9653	0.9682	0.9654	0.821	0.9991	Node 1
NP_820586.1	CBU_1603	succinylglutamate desuccinylase/aspartoacylase family protein	0.7811	0.7832	0.766	0.7506	0.7941	0.9984	Node 1
NP_820589.1	CBU_1607	hypothetical protein	0.02732	0.02713	0.02722	0.02779	0.06268	0.5386	No Detectable Homologs Outside C. burnetii
NP_820594.1	CBU_1612	hypothetical protein	0.02293	0.02292	0.02295	0.02303	0.03019	0.4382	No Detectable Homologs Outside C. burnetii
NP_820595.1	CBU_1613	hypothetical protein	0.02293	0.02292	0.02295	0.02303	0.03019	0.4382	No Detectable Homologs Outside C. burnetii
NP_820596.1	CBU_1614	hypothetical protein	0.02293	0.02292	0.02295	0.02303	0.03019	0.4382	No Detectable Homologs Outside C. burnetii
NP_820600.1	CBU_1618	hypothetical protein	0.02732	0.02713	0.02722	0.02779	0.06268	0.5386	No Detectable Homologs Outside C. burnetii
NP_820603.1	CBU_1621	hypothetical protein	0.05704	0.05885	0.06445	0.07681	0.6652	0.9934	Node 4
NP_820604.1	CBU_1622	Icm secretion system protein IcmB	0.837	0.95	0.9667	0.9686	0.8826	0.9995	Node 1
NP_820605.1	CBU_1623	Icm secretion system protein IcmJ	0.837	0.95	0.9667	0.9686	0.8826	0.9995	Node 1
NP_820606.1	CBU_1624	Icm secretion system protein IcmD	0.837	0.95	0.9667	0.9686	0.8826	0.9995	Node 1
NP_820607.1	CBU_1625	Icm secretion system protein IcmC	0.2681	0.2854	0.3212	0.3755	0.5521	0.7781	Node 4
NP_820608.1	CBU_1626	Icm secretion system protein IcmG	0.3186	0.334	0.3749	0.3567	0.6405	0.7869	Node 4
NP_820609.2	CBU_1627	Icm secretion system protein IcmE	0.03653	0.03731	0.04883	0.04332	0.132	0.2544	Node 5
NP_820610.2	CBU_1628	Icm secretion system protein IcmK	0.8107	0.9064	0.9216	0.9196	0.6032	0.6504	Origin Node Unclear
NP_820611.1	CBU_1629	Icm secretion system protein IcmL	0.8107	0.9064	0.9216	0.9196	0.6032	0.6504	Origin Node Unclear
NP_820612.1	CBU_1630	Icm secretion system protein IcmL	0.8107	0.9064	0.9216	0.9196	0.6032	0.6504	Origin Node Unclear
NP_820613.2	CBU_1631	OmpA family protein IcmN	0.5172	0.5449	0.6192	0.6345	0.6209	0.7184	Node 4
NP_820614.1	CBU_1632	Icm secretion system protein IcmO	0.8107	0.9064	0.9216	0.9196	0.6032	0.6504	Origin Node Unclear
NP_820615.1	CBU_1633	Icm secretion system protein IcmP	0.8107	0.9064	0.9216	0.9196	0.6032	0.6504	Origin Node Unclear
NP_820616.1	CBU_1634	Icm secretion system protein IcmQ	0.3065	0.3103	0.321	0.3272	0.4614	0.742	Node 4
YP_002333017.1	CBU_1634a	hypothetical protein	0.02732	0.02713	0.02722	0.02779	0.06268	0.5386	No Detectable Homologs Outside C. burnetii
NP_820617.1	CBU_1635	hypothetical protein	0.02732	0.02713	0.02722	0.02779	0.06268	0.5386	No Detectable Homologs Outside C. burnetii
NP_820618.1	CBU_1636	hypothetical protein	0.02732	0.02713	0.02722	0.02779	0.06268	0.5386	No Detectable Homologs Outside C. burnetii
NP_820620.1	CBU_1638	ATPase	0.05837	0.05346	0.05167	0.05188	0.09758	0.5649	Node 5
NP_820621.1	CBU_1639	hypothetical protein	0.02732	0.02713	0.02722	0.02779	0.06268	0.5386	No Detectable Homologs Outside C. burnetii
YP_002333018.2	CBU_1639c	IS110 family transposase IS1111A	0.1665	0.1661	0.1663	0.166	0.1887	0.6764	Node 5
NP_820623.1	CBU_1641	Icm secretion system protein IcmT	0.7973	0.9143	0.9295	0.9269	0.3971	0.4874	Origin Node Unclear
NP_820624.1	CBU_1642	Icm secretion system protein IcmS	0.8107	0.9064	0.9216	0.9196	0.6032	0.6504	Origin Node Unclear
NP_820625.2	CBU_1643	type IV secretion system protein	0.8107	0.9064	0.9216	0.9196	0.6032	0.6504	Origin Node Unclear
NP_820626.1	CBU_1644	type IV secretion system protein	0.8107	0.9064	0.9216	0.9196	0.6032	0.6504	Origin Node Unclear
NP_820627.1	CBU_1645	ATP-binding protein	0.9419	0.943	0.9386	0.9253	0.4041	0.4606	Origin Node Unclear
NP_820628.1	CBU_1646	glycine betaine transporter	0.05067	0.05144	0.05306	0.05623	0.2369	0.6278	Node 5
NP_820629.1	CBU_1647	hypothetical protein	0.02732	0.02713	0.02722	0.02779	0.06268	0.5386	No Detectable Homologs Outside C. burnetii
NP_820630.2	CBU_1648	type IV secretion protein DotA	0.6	0.6304	0.635	0.6062	0.5922	0.7011	Node 4
NP_820631.2	CBU_1649	Icm secretion system protein IcmV	0.658	0.688	0.7039	0.7001	0.6432	0.7498	Origin Node Unclear
NP_820632.1	CBU_1650	Icm secretion system protein IcmW	0.837	0.95	0.9667	0.9686	0.8826	0.9995	Node 1
NP_820633.1	CBU_1651	membrane-associated protein	0.05704	0.05885	0.06445	0.07681	0.6652	0.9934	Node 4
NP_820634.1	CBU_1652	Icm secretion system protein IcmX	0.1066	0.1115	0.1231	0.1481	0.5894	0.9914	Node 4
YP_002333019.1	CBU_1653a	virulence-associated protein C	0.07789	0.0612	0.05636	0.05759	0.2057	0.9951	Node 4
NP_820637.2	CBU_1655	D-glycero-D-manno-heptose-1-phosphate adenylyltransferase	0.9793	0.9877	0.9862	0.9949	0.9976	1	Node 1
NP_820638.1	CBU_1656	hypothetical protein	0.02696	0.02614	0.0268	0.02962	0.1761	0.9941	Node 4
NP_820639.1	CBU_1657	alpha-L-glycero-D-manno-heptose beta-1,4-glucosyltransferase	0.8082	0.9438	0.9566	0.9547	0.986	0.9999	Node 1
NP_820640.1	CBU_1658	hypothetical protein	0.04598	0.0475	0.05421	0.07079	0.9314	0.9996	Node 3
NP_820641.2	CBU_1659	O-antigen ligase	0.6452	0.7559	0.7588	0.7829	0.9636	0.9999	Node 1
NP_820642.1	CBU_1660	hypothetical protein	0.2348	0.2745	0.6496	0.6757	0.989	1	Node 3
NP_820643.1	CBU_1661	ADP-heptose--LPS heptosyltransferase II	0.7603	0.9094	0.9153	0.9777	0.9951	1	Node 1
NP_820644.2	CBU_1662	hypothetical protein	0.9818	0.9916	0.9942	0.9947	0.9973	1	Node 1
NP_820645.1	CBU_1663	hypothetical protein	0.02696	0.02614	0.0268	0.02962	0.1761	0.9941	Node 4
NP_820646.1	CBU_1664	CBS domain-containing protein	0.1228	0.1253	0.1312	0.1347	0.4556	0.9843	Node 4
NP_820647.1	CBU_1665	hypothetical protein	0.03333	0.03328	0.0338	0.03526	0.1228	0.9562	Node 4
NP_820651.1	CBU_1669	RNA polymerase sigma factor	0.9984	0.9988	0.999	0.9991	0.9995	1	Node 1
NP_820652.1	CBU_1670	M23 family peptidoglycan-specific endopeptidase	0.9697	0.9817	0.9819	0.9756	0.9905	1	Node 1
NP_820653.2	CBU_1671	acid phosphatase	0.9818	0.9916	0.9942	0.9947	0.9973	1	Node 1
NP_820655.1	CBU_1673	cell division protein	0.7455	0.9695	0.9886	0.9919	0.9973	1	Node 1
NP_820656.1	CBU_1674	enolase	0.9984	0.9988	0.999	0.9991	0.9995	1	Node 1
NP_820657.1	CBU_1675	2-dehydro-3-deoxyphosphooctonate aldolase	0.9984	0.9988	0.999	0.9991	0.9995	1	Node 1
YP_002333020.1	CBU_1675a	hypothetical protein	0.02696	0.02614	0.0268	0.02962	0.1761	0.9941	Node 4
NP_820658.1	CBU_1676	hypothetical protein	0.02732	0.02713	0.02722	0.02779	0.06268	0.5386	No Detectable Homologs Outside C. burnetii
NP_820659.1	CBU_1677	hypothetical protein	0.135	0.1348	0.1363	0.1392	0.3518	0.9774	Node 4
NP_820660.1	CBU_1678	spermidine N1-acetyltransferase	0.04598	0.0475	0.05421	0.07079	0.9314	0.9996	Node 3
NP_820663.2	CBU_1681	hypothetical protein	0.02696	0.02614	0.0268	0.02962	0.1761	0.9941	Node 4
NP_820664.1	CBU_1682	CTP synthase	0.9984	0.9988	0.999	0.9991	0.9995	1	Node 1
NP_820665.1	CBU_1683	hypothetical protein	0.02732	0.02713	0.02722	0.02779	0.06268	0.5386	No Detectable Homologs Outside C. burnetii
NP_820666.1	CBU_1684	hypothetical protein	0.02732	0.02713	0.02722	0.02779	0.06268	0.5386	No Detectable Homologs Outside C. burnetii
NP_820667.1	CBU_1685	hypothetical protein	0.02732	0.02713	0.02722	0.02779	0.06268	0.5386	No Detectable Homologs Outside C. burnetii
NP_820668.1	CBU_1686	hypothetical protein	0.02732	0.02713	0.02722	0.02779	0.06268	0.5386	No Detectable Homologs Outside C. burnetii
NP_820669.1	CBU_1688	deoxycytidine triphosphate deaminase	0.9629	0.9836	0.9893	0.991	0.9965	0.9999	Node 1
NP_820670.1	CBU_1689	iron-sulfur cluster assembly/repair protein	0.9984	0.9988	0.999	0.9991	0.9995	1	Node 1
NP_820671.1	CBU_1690	hypothetical protein	0.02732	0.02713	0.02722	0.02779	0.06268	0.5386	No Detectable Homologs Outside C. burnetii
NP_820672.1	CBU_1691	transcriptional regulator	0.1205	0.1202	0.1201	0.1202	0.1388	0.9334	Node 4
NP_820673.1	CBU_1692	hypothetical protein	0.08544	0.08526	0.08526	0.08561	0.1167	0.9131	Node 4
YP_002333021.1	CBU_1692a	hypothetical protein	0.02732	0.02713	0.02722	0.02779	0.06268	0.5386	No Detectable Homologs Outside C. burnetii
NP_820676.1	CBU_1695	methionine--tRNA ligase	0.9984	0.9988	0.999	0.9991	0.9995	1	Node 1
NP_820677.1	CBU_1696	electron transport complex protein	0.9984	0.9988	0.999	0.9991	0.9995	1	Node 1
NP_820678.1	CBU_1697	endonuclease III	0.9984	0.9988	0.999	0.9991	0.9995	1	Node 1
NP_820679.1	CBU_1698	hypothetical ATPase	0.05067	0.05144	0.05306	0.05623	0.2369	0.6278	Node 5
NP_820680.1	CBU_1699	hypothetical protein	0.3476	0.4029	0.8649	0.9423	0.983	0.9999	Node 1
YP_002333022.2	CBU_1699a	IS110 family transposase IS1111A	0.1665	0.1661	0.1663	0.166	0.1887	0.6764	Node 5
YP_002333023.2	CBU_1699b	hypothetical protein	0.02696	0.02614	0.0268	0.02962	0.1761	0.9941	Node 4
NP_820682.1	CBU_1701	membrane-spanning protein	0.02696	0.02614	0.0268	0.02962	0.1761	0.9941	Node 4
NP_820683.1	CBU_1702	hypothetical protein	0.02732	0.02713	0.02722	0.02779	0.06268	0.5386	No Detectable Homologs Outside C. burnetii
NP_820684.1	CBU_1703	dihydroorotase	0.5603	0.6646	0.6663	0.629	0.9877	1	Node 3
NP_820685.1	CBU_1704	ribonuclease T	0.969	0.9806	0.9809	0.9753	0.9973	1	Node 1
NP_820686.2	CBU_1705	hypothetical protein	0.02696	0.02614	0.0268	0.02962	0.1761	0.9941	Node 4
NP_820687.1	CBU_1706	thioredoxin peroxidase	0.9629	0.9836	0.9893	0.991	0.9965	0.9999	Node 1
NP_820688.1	CBU_1707	hypothetical protein	0.02696	0.02614	0.0268	0.02962	0.1761	0.9941	Node 4
NP_820689.1	CBU_1708	superoxide dismutase	0.9984	0.9988	0.999	0.9991	0.9995	1	Node 1
NP_820690.1	CBU_1709	dihydrodipicolinate reductase	0.1939	0.2274	0.9382	0.9796	0.9986	1	Node 1
NP_820691.1	CBU_1710	hypothetical protein	0.02732	0.02713	0.02722	0.02779	0.06268	0.5386	No Detectable Homologs Outside C. burnetii
NP_820692.1	CBU_1711	hypothetical protein	0.02732	0.02713	0.02722	0.02779	0.06268	0.5386	No Detectable Homologs Outside C. burnetii
NP_820693.1	CBU_1712	hypothetical protein	0.58	0.5947	0.6139	0.5949	0.502	0.9963	Node 4
NP_820694.1	CBU_1713	glycine dehydrogenase (decarboxylating)	0.9449	0.9718	0.9802	0.9822	0.9797	0.9998	Node 1
NP_820695.1	CBU_1714	glycine dehydrogenase (decarboxylating)	0.9449	0.9718	0.9802	0.9822	0.9797	0.9998	Node 1
NP_820696.1	CBU_1715	glycine cleavage system H protein	0.9866	0.9899	0.9914	0.9913	0.9841	0.9999	Node 1
NP_820697.2	CBU_1716	aminomethyltransferase	0.9449	0.9718	0.9802	0.9822	0.9797	0.9998	Node 1
YP_002333024.2	CBU_1716a	IS110 family transposase IS1111A	0.1665	0.1661	0.1663	0.166	0.1887	0.6764	Node 5
YP_002333025.1	CBU_1716b	hypothetical protein	0.02696	0.02614	0.0268	0.02962	0.1761	0.9941	Node 4
NP_820699.1	CBU_1718	molecular chaperone GroEL	0.9984	0.9988	0.999	0.9991	0.9995	1	Node 1
NP_820700.3	CBU_1719	co-chaperone GroES	0.9984	0.9988	0.999	0.9991	0.9995	1	Node 1
NP_820701.2	CBU_1720	aconitate hydratase	0.9367	0.9607	0.9632	0.9574	0.9962	1	Node 1
NP_820702.1	CBU_1721	hypothetical protein	0.04799	0.04583	0.04608	0.0488	0.1996	0.9928	Node 4
NP_820704.2	CBU_1723	thiol:disulfide interchange protein	0.955	0.9686	0.9718	0.9696	0.8433	0.9992	Node 1
NP_820705.1	CBU_1724	hypothetical protein	0.02696	0.02614	0.0268	0.02962	0.1761	0.9941	Node 4
NP_820706.1	CBU_1725	acetyl-CoA carboxylase biotin carboxyl carrier protein	0.9984	0.9988	0.999	0.9991	0.9995	1	Node 1
NP_820707.1	CBU_1726	biotin carboxylase	0.9984	0.9988	0.999	0.9991	0.9995	1	Node 1
NP_820708.1	CBU_1727	ornithine cyclodeaminase	0.2895	0.2885	0.3063	0.3037	0.6994	0.9971	Node 4
NP_820709.1	CBU_1728	N-ribosylnicotinamide transporter	0.7204	0.8252	0.8389	0.8365	0.9528	0.9996	Node 1
NP_820710.2	CBU_1729	coproporphyrinogen III oxidase	0.9641	0.9682	0.9684	0.9637	0.7797	0.9988	Node 1
NP_820711.1	CBU_1730	phosphoserine phosphatase	0.2495	0.259	0.2906	0.355	0.901	0.9988	Node 3
NP_820712.1	CBU_1732	D-3-phosphoglycerate dehydrogenase	0.3862	0.4149	0.4208	0.4535	0.748	0.9984	Node 3
NP_820713.1	CBU_1733	membrane-spanning protein	0.05704	0.05885	0.06445	0.07681	0.6652	0.9934	Node 4
NP_820714.1	CBU_1734	DnaA-related protein	0.9537	0.9672	0.9713	0.9699	0.8928	0.9993	Node 1
NP_820715.2	CBU_1735	hypothetical protein	0.04598	0.0475	0.05421	0.07079	0.9314	0.9996	Node 3
NP_820716.2	CBU_1736	phosphoribosylformylglycinamidine cyclo-ligase	0.7755	0.7723	0.7546	0.7475	0.8943	0.9987	Node 1
NP_820717.1	CBU_1737	phosphoribosylglycinamide formyltransferase	0.7556	0.7506	0.7326	0.7184	0.8745	0.9985	Node 1
NP_820718.1	CBU_1738	integration host factor subunit beta	0.9866	0.9899	0.9914	0.9913	0.9841	0.9999	Node 1
NP_820719.1	CBU_1739	tetrapyrrole (Corrin/Porphyrin) methylase family protein	0.9984	0.9988	0.999	0.9991	0.9995	1	Node 1
NP_820721.1	CBU_1741	lipoprotein antigen	0.8345	0.9591	0.9749	0.9766	0.9863	0.9999	Node 1
NP_820722.1	CBU_1742	endonuclease	0.9641	0.9682	0.9684	0.9637	0.7797	0.9988	Node 1
NP_820723.1	CBU_1743	phosphoheptose isomerase	0.9866	0.9899	0.9914	0.9913	0.9841	0.9999	Node 1
NP_820724.1	CBU_1744	lipoprotein	0.8379	0.97	0.9866	0.9896	0.989	0.9999	Node 1
NP_820725.1	CBU_1745	M50 family membrane endopeptidase	0.9984	0.9988	0.999	0.9991	0.9995	1	Node 1
NP_820726.2	CBU_1746	stringent starvation protein B	0.9984	0.9988	0.999	0.9991	0.9995	1	Node 1
NP_820727.2	CBU_1747	stringent starvation protein A	0.9984	0.9988	0.999	0.9991	0.9995	1	Node 1
NP_820728.1	CBU_1748	30S ribosomal protein S9	0.9984	0.9988	0.999	0.9991	0.9995	1	Node 1
NP_820729.1	CBU_1749	50S ribosomal protein L13	0.9984	0.9988	0.999	0.9991	0.9995	1	Node 1
YP_002333027.1	CBU_1749a	hypothetical protein	0.02732	0.02713	0.02722	0.02779	0.06268	0.5386	No Detectable Homologs Outside C. burnetii
NP_820731.1	CBU_1751	hypothetical protein	0.02732	0.02713	0.02722	0.02779	0.06268	0.5386	No Detectable Homologs Outside C. burnetii
NP_820732.1	CBU_1752	hypothetical protein	0.02732	0.02713	0.02722	0.02779	0.06268	0.5386	No Detectable Homologs Outside C. burnetii
NP_820733.1	CBU_1753	hypothetical protein	0.05301	0.05133	0.05194	0.05592	0.2016	0.9913	Node 4
NP_820734.1	CBU_1754	hypothetical protein	0.05704	0.05885	0.06445	0.07681	0.6652	0.9934	Node 4
NP_820735.1	CBU_1755	hypothetical protein	0.02696	0.02614	0.0268	0.02962	0.1761	0.9941	Node 4
NP_820736.1	CBU_1756	Bcr family multidrug resistance transporter	0.3181	0.3415	0.3944	0.4101	0.4487	0.9982	Node 4
YP_002333028.3	CBU_1758a	IS110 family transposase IS1111A	0.1665	0.1661	0.1663	0.166	0.1887	0.6764	Node 5
YP_002333029.1	CBU_1758b	hypothetical protein	0.02696	0.02614	0.0268	0.02962	0.1761	0.9941	Node 4
NP_820740.1	CBU_1760	hypothetical protein	0.02696	0.02614	0.0268	0.02962	0.1761	0.9941	Node 4
NP_820741.1	CBU_1761	two component system histidine kinase	0.955	0.9686	0.9718	0.9696	0.8433	0.9992	Node 1
NP_820742.1	CBU_1762	FAD dependent oxidoreductase	0.06158	0.06172	0.06537	0.07507	0.2171	0.9922	Node 4
NP_820743.2	CBU_1763	hypothetical ATPase	0.02696	0.02614	0.0268	0.02962	0.1761	0.9941	Node 4
NP_820744.1	CBU_1764	hypothetical protein	0.02732	0.02713	0.02722	0.02779	0.06268	0.5386	No Detectable Homologs Outside C. burnetii
YP_002333030.1	CBU_1764a	hypothetical protein	0.02732	0.02713	0.02722	0.02779	0.06268	0.5386	No Detectable Homologs Outside C. burnetii
NP_820745.1	CBU_1765	hypothetical protein	0.4165	0.472	0.8651	0.9225	0.9823	0.9997	Node 1
NP_820746.1	CBU_1766	ferrous iron transport protein B	0.9629	0.9836	0.9893	0.991	0.9965	0.9999	Node 1
NP_820747.2	CBU_1767	ferrous iron transport protein A	0.7455	0.9695	0.9886	0.9919	0.9973	1	Node 1
NP_820748.1	CBU_1768	hypothetical protein	0.02732	0.02713	0.02722	0.02779	0.06268	0.5386	No Detectable Homologs Outside C. burnetii
NP_820749.1	CBU_1769	alpha/beta hydrolase	0.9866	0.9899	0.9914	0.9913	0.9841	0.9999	Node 1
NP_820750.2	CBU_1770	ABC transporter ATP-binding protein	0.9984	0.9988	0.999	0.9991	0.9995	1	Node 1
NP_820751.1	CBU_1771	ABC transporter permease	0.9629	0.9836	0.9893	0.991	0.9965	0.9999	Node 1
NP_820752.1	CBU_1772	GTP-binding protein	0.9984	0.9988	0.999	0.9991	0.9995	1	Node 1
NP_820757.1	CBU_1777	hypothetical protein	0.03333	0.03328	0.0338	0.03526	0.1228	0.9562	Node 4
NP_820758.1	CBU_1778	fructose-bisphosphate aldolase	0.8474	0.8224	0.5386	0.52	0.9894	1	Origin Node Unclear
NP_820760.2	CBU_1780	hypothetical protein	0.02696	0.02614	0.0268	0.02962	0.1761	0.9941	Node 4
NP_820761.2	CBU_1781	pyruvate kinase	0.986	0.9886	0.9894	0.9906	0.9959	0.9999	Node 1
NP_820762.2	CBU_1782	phosphoglycerate kinase	0.9984	0.9988	0.999	0.9991	0.9995	1	Node 1
NP_820763.1	CBU_1783	glyceraldehyde 3-phosphate dehydrogenase	0.9984	0.9988	0.999	0.9991	0.9995	1	Node 1
NP_820764.2	CBU_1784	transketolase	0.9984	0.9988	0.999	0.9991	0.9995	1	Node 1
NP_820765.3	CBU_1785	IS110 family transposase	0.1665	0.1661	0.1663	0.166	0.1887	0.6764	Node 5
YP_002333031.1	CBU_1785a	hypothetical protein	0.02696	0.02614	0.0268	0.02962	0.1761	0.9941	Node 4
NP_820766.2	CBU_1786	hypothetical ATPase	0.0778	0.07773	0.07664	0.0767	0.1062	0.5936	Node 5
NP_820767.1	CBU_1787	glucosamine--fructose-6-phosphate aminotransferase (isomerizing)	0.9984	0.9988	0.999	0.9991	0.9995	1	Node 1
NP_820768.2	CBU_1788	hypothetical protein	0.07452	0.07426	0.07423	0.07446	0.09667	0.5833	Node 5
NP_820769.1	CBU_1789	gluconolactonase	0.3019	0.3102	0.334	0.3676	0.6128	0.9945	Node 4
NP_820770.1	CBU_1790	hypothetical protein	0.02696	0.02614	0.0268	0.02962	0.1761	0.9941	Node 4
NP_820773.2	CBU_1794	hypothetical protein	0.02696	0.02614	0.0268	0.02962	0.1761	0.9941	Node 4
NP_820774.2	CBU_1795	DNA polymerase I	0.9984	0.9988	0.999	0.9991	0.9995	1	Node 1
NP_820775.1	CBU_1796	amino acid permease	0.7325	0.7459	0.9013	0.9429	0.9931	0.9999	Node 1
NP_820776.1	CBU_1797	acyl-CoA hydrolase	0.5987	0.6174	0.6464	0.6939	0.8977	0.9982	Node 3
NP_820777.1	CBU_1798	lysine-specific permease	0.11	0.1252	0.1827	0.5566	0.5409	0.9996	Node 4
NP_820778.1	CBU_1799	acetyltransferase	0.08503	0.08862	0.09855	0.1214	0.1648	0.545	Node 5
YP_002333032.1	CBU_1799a	cupin superfamily protein	0.02732	0.02713	0.02722	0.02779	0.06268	0.5386	No Detectable Homologs Outside C. burnetii
NP_820779.1	CBU_1800	membrane-spanning protein	0.3321	0.3384	0.3538	0.3629	0.3288	0.7046	Node 4
NP_820780.2	CBU_1801	hypothetical protein	0.02293	0.02292	0.02295	0.02303	0.03019	0.4382	Node 5
NP_820781.1	CBU_1802	hypothetical protein	0.02293	0.02292	0.02295	0.02303	0.03019	0.4382	Node 5
NP_820782.1	CBU_1803	hypothetical protein	0.03333	0.03328	0.0338	0.03526	0.1228	0.9562	Node 4
NP_820783.1	CBU_1804	LuxR family transcriptional regulator	0.313	0.3157	0.3163	0.3178	0.3165	0.7129	Node 4
NP_820784.1	CBU_1805	LuxR family transcriptional regulator	0.1758	0.1758	0.177	0.1795	0.2395	0.6828	Node 5
NP_820785.1	CBU_1806	hypothetical protein	0.02293	0.02292	0.02295	0.02303	0.03019	0.4382	No Detectable Homologs Outside C. burnetii
NP_820787.1	CBU_1808	ABC transporter permease	0.3288	0.3556	0.3799	0.3753	0.4051	0.5176	Node 5
NP_820788.1	CBU_1809	ABC transporter ATP-binding protein	0.9984	0.9988	0.999	0.9991	0.9995	1	Node 1
NP_820789.1	CBU_1810	macrolide-specific efflux protein	0.1815	0.2023	0.3269	0.3432	0.5415	0.9991	Node 4
NP_820790.1	CBU_1811	type I secretion outer membrane protein	0.1485	0.1593	0.1985	0.1983	0.4822	0.999	Node 4
NP_820791.1	CBU_1812	erythronate-4-phosphate dehydrogenase	0.723	0.7223	0.7928	0.7985	0.9913	1	Node 1
NP_820792.1	CBU_1813	hypothetical protein	0.02696	0.02614	0.0268	0.02962	0.1761	0.9941	Node 4
NP_820793.1	CBU_1814	outer membrane protein	0.01443	0.01446	0.01674	0.02388	0.9894	1	Node 3
NP_820794.1	CBU_1815	primosomal protein N'	0.9984	0.9988	0.999	0.9991	0.9995	1	Node 1
NP_820795.1	CBU_1816	protein translation elongation factor P	0.9984	0.9988	0.999	0.9991	0.9995	1	Node 1
NP_820796.1	CBU_1817	lysine--tRNA ligase	0.9984	0.9988	0.999	0.9991	0.9995	1	Node 1
NP_820797.1	CBU_1818	membrane-spanning protein	0.02696	0.02614	0.0268	0.02962	0.1761	0.9941	Node 4
NP_820798.1	CBU_1819	membrane-associated protein	0.02696	0.02614	0.0268	0.02962	0.1761	0.9941	Node 4
NP_820799.1	CBU_1820	hypothetical protein	0.02696	0.02614	0.0268	0.02962	0.1761	0.9941	Node 4
NP_820800.1	CBU_1821	hypothetical protein	0.02696	0.02614	0.0268	0.02962	0.1761	0.9941	Node 4
NP_820801.2	CBU_1822	superoxide dismutase (Cu-Zn)	0.7544	0.7746	0.7731	0.7469	0.7479	0.9983	Node 1
NP_820802.1	CBU_1823	hypothetical protein	0.02732	0.02713	0.02722	0.02779	0.06268	0.5386	No Detectable Homologs Outside C. burnetii
NP_820803.1	CBU_1824	hypothetical protein	0.02293	0.02293	0.02295	0.02303	0.0302	0.4382	No Detectable Homologs Outside C. burnetii
NP_820804.1	CBU_1825	hypothetical protein	0.02732	0.02713	0.02722	0.02779	0.06268	0.5386	No Detectable Homologs Outside C. burnetii
NP_820805.1	CBU_1826	phosphatidylserine decarboxylase	0.9984	0.9988	0.999	0.9991	0.9995	1	Node 1
NP_820806.2	CBU_1827	tRNA nucleotidyltransferase	0.9984	0.9988	0.999	0.9991	0.9995	1	Node 1
NP_820807.2	CBU_1828	hypothetical protein	0.9984	0.9988	0.999	0.9991	0.9995	1	Node 1
NP_820808.1	CBU_1829	outer-membrane lipoprotein	0.9449	0.9718	0.9802	0.9822	0.9797	0.9998	Node 1
NP_820809.1	CBU_1830	ribose-phosphate pyrophosphokinase	0.9984	0.9988	0.999	0.9991	0.9995	1	Node 1
NP_820810.1	CBU_1831	membrane-spanning protein	0.05704	0.05885	0.06445	0.07681	0.6652	0.9934	Node 4
NP_820812.1	CBU_1833	hypothetical protein	0.02732	0.02713	0.02722	0.02779	0.06268	0.5386	No Detectable Homologs Outside C. burnetii
NP_820813.1	CBU_1834	glucose-1-phosphate thymidylyltransferase	0.613	0.6138	0.6234	0.6141	0.6286	0.7437	Node 4
NP_820814.1	CBU_1835	protoporphyrinogen oxidase	0.05704	0.05885	0.06445	0.07681	0.6652	0.9934	Node 4
NP_820815.1	CBU_1836	homoserine dehydrogenase	0.05704	0.05885	0.06445	0.07681	0.6652	0.9934	Node 4
NP_820816.2	CBU_1837	UDP-glucose 4-epimerase	0.1977	0.1996	0.1986	0.2011	0.2431	0.9736	Node 4
NP_820817.1	CBU_1838	dTDP-4-dehydrorhamnose 3,5-epimerase	0.3412	0.3389	0.3421	0.3474	0.5113	0.9906	Node 4
NP_820818.1	CBU_1839	aminobutyraldehyde dehydrogenase	0.07018	0.07179	0.07816	0.09365	0.2334	0.9928	Node 4
NP_820819.1	CBU_1840	50S ribosomal protein L25	0.9675	0.9817	0.9864	0.9873	0.9925	0.9999	Node 1
NP_820820.1	CBU_1841	peptidyl-tRNA hydrolase	0.9849	0.9886	0.9906	0.9908	0.9939	0.9999	Node 1
NP_820821.3	CBU_1842	redox-regulated ATPase	0.9849	0.9886	0.9906	0.9908	0.9939	0.9999	Node 1
NP_820822.2	CBU_1843	hypothetical protein	0.05704	0.05885	0.06445	0.07681	0.6652	0.9934	Node 4
YP_002333034.1	CBU_1843a	hypothetical protein	0.02696	0.02614	0.0268	0.02962	0.1761	0.9941	Node 4
NP_820823.1	CBU_1845	membrane-spanning protein	0.05617	0.05495	0.05509	0.0572	0.1758	0.9831	Node 4
NP_820825.1	CBU_1847	hypothetical protein	0.02696	0.02614	0.0268	0.02962	0.1761	0.9941	Node 4
YP_002333035.1	CBU_1847b	hypothetical protein	0.02732	0.02713	0.02722	0.02779	0.06268	0.5386	No Detectable Homologs Outside C. burnetii
NP_820826.1	CBU_1849	hypothetical protein	0.02732	0.02713	0.02722	0.02779	0.06268	0.5386	No Detectable Homologs Outside C. burnetii
NP_820827.2	CBU_1850	hypothetical protein	0.051	0.05056	0.0506	0.05148	0.08951	0.575	Node 5
NP_820828.2	CBU_1851	membrane-spanning protein	0.02696	0.02614	0.0268	0.02962	0.1761	0.9941	Node 4
NP_820829.1	CBU_1852	hypothetical protein	0.05704	0.05885	0.06445	0.07681	0.6652	0.9934	Node 4
NP_820830.1	CBU_1853	GtrA family protein	0.05704	0.05885	0.06445	0.07681	0.6652	0.9934	Node 4
NP_820831.2	CBU_1854	hypothetical protein	0.05704	0.05885	0.06445	0.07681	0.6652	0.9934	Node 4
NP_820832.2	CBU_1855	type 4 pili biogenesis protein	0.7246	0.81	0.8201	0.8077	0.7915	0.9989	Node 1
NP_820833.2	CBU_1856	3-hydroxyisobutyryl-CoA hydrolase	0.1561	0.1776	0.3696	0.3803	0.5372	0.9992	Node 4
NP_820834.1	CBU_1857	oligopeptide ABC transporter ATP-binding protein	0.9984	0.9988	0.999	0.9991	0.9995	1	Node 1
NP_820835.1	CBU_1858	oligopeptide ABC transporter permease	0.7839	0.7867	0.7606	0.6259	0.7	0.9993	Origin Node Unclear
NP_820836.2	CBU_1859	oligopeptide ABC transporter permease	0.7839	0.7867	0.7606	0.6259	0.7	0.9993	Origin Node Unclear
NP_820839.1	CBU_1862	lysine 2,3-aminomutase	0.9629	0.9836	0.9893	0.991	0.9965	0.9999	Node 1
NP_820840.1	CBU_1863	membrane-spanning protein	0.02696	0.02614	0.0268	0.02962	0.1761	0.9941	Node 4
NP_820841.1	CBU_1864	hypothetical protein	0.02732	0.02713	0.02722	0.02779	0.06268	0.5386	No Detectable Homologs Outside C. burnetii
NP_820842.2	CBU_1865	membrane-associated protein	0.611	0.6439	0.6658	0.6607	0.7628	0.9975	Node 3
NP_820843.1	CBU_1866	topoisomerase IV subunit A	0.9984	0.9988	0.999	0.9991	0.9995	1	Node 1
NP_820844.1	CBU_1867	hypothetical protein	0.02696	0.02614	0.0268	0.02962	0.1761	0.9941	Node 4
YP_002333036.1	CBU_1867a	hypothetical protein	0.02732	0.02713	0.02722	0.02779	0.06268	0.5386	Node 5
NP_820846.1	CBU_1869	hypothetical protein	0.05704	0.05885	0.06445	0.07681	0.6652	0.9934	Node 4
NP_820847.1	CBU_1870	2-polyprenyl-3-methyl-6-methoxy-1,4-benzoquinol hydroxylase	0.9449	0.9718	0.9802	0.9822	0.9797	0.9998	Node 1
NP_820848.1	CBU_1871	anthranilate synthase component II	0.9841	0.9864	0.9866	0.9847	0.9955	0.9999	Node 1
NP_820849.2	CBU_1872	ribulose-phosphate 3-epimerase	0.9984	0.9988	0.999	0.9991	0.9995	1	Node 1
NP_820850.1	CBU_1873	mucoidy activation protein	0.8082	0.9438	0.9566	0.9547	0.986	0.9999	Node 1
NP_820851.1	CBU_1874	glutamate--cysteine ligase	0.9697	0.9838	0.9879	0.9885	0.9831	0.9998	Node 1
NP_820852.1	CBU_1875	glutathione synthetase	0.9866	0.9899	0.9914	0.9913	0.9841	0.9999	Node 1
NP_820853.1	CBU_1876	SAM-dependent methyltransferase	0.9629	0.9836	0.9893	0.991	0.9965	0.9999	Node 1
NP_820854.1	CBU_1877	hypothetical ATPase	0.05255	0.05138	0.05297	0.05487	0.2025	0.9925	Node 4
NP_820855.1	CBU_1878	HesB protein family	0.9984	0.9988	0.999	0.9991	0.9995	1	Node 1
NP_820856.1	CBU_1879	peptide deformylase	0.8419	0.8491	0.836	0.7847	0.6142	0.9985	Origin Node Unclear
NP_820857.1	CBU_1880	membrane-spanning protein	0.9318	0.943	0.9432	0.9347	0.5332	0.5881	Origin Node Unclear
NP_820858.1	CBU_1881	rubredoxin	0.9984	0.9988	0.999	0.9991	0.9995	1	Node 1
NP_820859.1	CBU_1882	glutamate-1-semialdehyde 2,1-aminomutase	0.9641	0.9682	0.9684	0.9637	0.7797	0.9988	Node 1
NP_820860.1	CBU_1883	queuosine biosynthesis protein	0.05704	0.05885	0.06445	0.07681	0.6652	0.9934	Node 4
NP_820861.1	CBU_1884	membrane-spanning protein	0.1188	0.1155	0.1174	0.118	0.2791	0.9953	Node 4
NP_820863.1	CBU_1886	hypothetical protein	0.02732	0.02713	0.02722	0.02779	0.06268	0.5386	No Detectable Homologs Outside C. burnetii
NP_820864.1	CBU_1887	multimodular transpeptidase-transglycosylase PBP 1A	0.9625	0.9765	0.9803	0.9796	0.9215	0.8825	Node 1
NP_820865.1	CBU_1888	hypothetical protein	0.05704	0.05885	0.06445	0.07681	0.6652	0.9934	Node 4
NP_820867.1	CBU_1890	hypothetical protein	0.05704	0.05885	0.06445	0.07681	0.6652	0.9934	Node 4
NP_820868.2	CBU_1891	type 4 pili secretin	0.9214	0.9474	0.9551	0.9542	0.8234	0.9991	Node 1
NP_820869.1	CBU_1892	shikimate kinase	0.9909	0.9914	0.99	0.9847	0.9982	1	Node 1
NP_820870.1	CBU_1893	3-dehydroquinate synthase	0.974	0.9719	0.96	0.8919	0.9956	1	Node 1
NP_820871.1	CBU_1894	hypothetical protein	0.02696	0.02614	0.0268	0.02962	0.1761	0.9941	Node 4
YP_002333037.2	CBU_1894a	hypothetical protein	0.02696	0.02614	0.0268	0.02962	0.1761	0.9941	Node 4
NP_820872.1	CBU_1895	hypothetical protein	0.02696	0.02614	0.0268	0.02962	0.1761	0.9941	Node 4
NP_820873.2	CBU_1896	macrolide-efflux protein	0.2667	0.2703	0.2972	0.2946	0.9087	0.9997	Node 3
YP_002333038.2	CBU_1896a	IS110 family transposase IS1111A	0.1665	0.1661	0.1663	0.166	0.1887	0.6764	Node 5
YP_002333039.1	CBU_1896b	hypothetical protein	0.02696	0.02614	0.0268	0.02962	0.1761	0.9941	Node 4
NP_820876.1	CBU_1899	methyltransferase	0.9849	0.9886	0.9906	0.9908	0.9939	0.9999	Node 1
NP_820878.1	CBU_1901	peptidase M16 family non-proteolytic protein	0.9225	0.9322	0.9269	0.9	0.7402	0.9994	Node 1
NP_820879.1	CBU_1902	M16 family peptidase	0.9301	0.9263	0.9135	0.881	0.8013	0.999	Node 1
NP_820880.1	CBU_1903	cell division protein	0.9866	0.9899	0.9914	0.9913	0.9841	0.9999	Node 1
NP_820881.1	CBU_1904	cell division ATP-binding protein	0.9984	0.9988	0.999	0.9991	0.9995	1	Node 1
NP_820882.2	CBU_1905	cell division protein	0.3903	0.4539	0.4479	0.3817	0.5363	0.9991	Node 4
NP_820883.1	CBU_1906	hypothetical protein	0.02732	0.02713	0.02722	0.02779	0.06268	0.5386	No Detectable Homologs Outside C. burnetii
NP_820884.1	CBU_1907	ribosomal-protein-serine acetyltransferase	0.08503	0.08862	0.09855	0.1214	0.1648	0.545	Node 5
NP_820885.1	CBU_1908	hypothetical protein	0.02732	0.02713	0.02722	0.02779	0.06268	0.5386	No Detectable Homologs Outside C. burnetii
NP_820886.1	CBU_1909	RNA polymerase sigma-32 factor	0.9984	0.9988	0.999	0.9991	0.9995	1	Node 1
NP_820887.1	CBU_1910	outer membrane protein	0.4013	0.461	0.5186	0.5179	0.6171	0.9991	Node 4
NP_820888.1	CBU_1911	hypothetical protein	0.02696	0.02614	0.0268	0.02962	0.1761	0.9941	Node 4
NP_820890.1	CBU_1913	glycine--tRNA ligase subunit alpha	0.9909	0.9914	0.99	0.9847	0.9982	1	Node 1
NP_820891.2	CBU_1914	glycine--tRNA ligase subunit beta	0.9909	0.9914	0.99	0.9847	0.9982	1	Node 1
NP_820892.1	CBU_1915	16S rRNA m(5)C 967 methyltransferase	0.9641	0.9682	0.9684	0.9637	0.7797	0.9988	Node 1
NP_820893.1	CBU_1916	universal stress protein A	0.9641	0.9682	0.9684	0.9637	0.7797	0.9988	Node 1
NP_820894.1	CBU_1917	50S ribosomal protein L34	0.9984	0.9988	0.999	0.9991	0.9995	1	Node 1
NP_820895.2	CBU_1918	ribonuclease P protein component	0.6332	0.616	0.6206	0.6295	0.9041	0.9984	Node 3
NP_820896.3	CBU_1919	membrane protein insertion efficiency factor YidD	0.9866	0.9899	0.9914	0.9913	0.9841	0.9999	Node 1
NP_820897.1	CBU_1920	60 kDa inner membrane protein	0.9984	0.9988	0.999	0.9991	0.9995	1	Node 1
NP_820898.1	CBU_1921	hypothetical protein	0.02732	0.02713	0.02722	0.02779	0.06268	0.5386	No Detectable Homologs Outside C. burnetii
NP_820899.1	CBU_1922	tRNA (5-carboxymethylaminomethyl-2-thiouridylate) synthase	0.9984	0.9988	0.999	0.9991	0.9995	1	Node 1
NP_820901.2	CBU_1924	glucose inhibited division protein A	0.9984	0.9988	0.999	0.9991	0.9995	1	Node 1
NP_820902.1	CBU_1925	methyltransferase	0.9641	0.9682	0.9684	0.9637	0.7797	0.9988	Node 1
NP_820903.1	CBU_1926	chromosome partitioning protein	0.955	0.9686	0.9718	0.9696	0.8433	0.9992	Node 1
NP_820904.2	CBU_1927	chromosome partitioning protein	0.9704	0.9771	0.9801	0.9795	0.9551	0.9996	Node 1
NP_820905.2	CBU_1928	acyl-CoA synthetase	0.6297	0.6478	0.6498	0.6313	0.6278	0.7398	Node 4
NP_820906.2	CBU_1929	MFS superfamily transporter	0.3977	0.429	0.4886	0.5023	0.6409	0.8017	Node 4
NP_820907.1	CBU_1930	hypothetical protein	0.02732	0.02713	0.02722	0.02779	0.06268	0.5386	No Detectable Homologs Outside C. burnetii
YP_002333040.1	CBU_1930a	hypothetical protein	0.02732	0.02713	0.02722	0.02779	0.06268	0.5386	No Detectable Homologs Outside C. burnetii
NP_820908.1	CBU_1931	hypothetical protein	0.02732	0.02713	0.02722	0.02779	0.06268	0.5386	No Detectable Homologs Outside C. burnetii
NP_820909.2	CBU_1932	hypothetical protein	0.1396	0.1403	0.1403	0.141	0.1924	0.6631	Node 5
NP_820910.2	CBU_1933	DNA-binding protein	0.5613	0.5955	0.615	0.6082	0.6553	0.7804	Node 4
NP_820911.2	CBU_1934	ATP-dependent DNA ligase	0.6108	0.6502	0.6749	0.6684	0.7776	0.9979	Node 3
YP_002333041.1	CBU_1934a	hypothetical protein	0.02696	0.02614	0.0268	0.02962	0.1761	0.9941	Node 4
NP_820913.1	CBU_1936	hypothetical protein	0.03333	0.03328	0.0338	0.03526	0.1228	0.9562	Node 4
NP_820914.2	CBU_1938	ATP synthase protein I	0.6324	0.7439	0.8117	0.8166	0.9919	1	Node 1
NP_820915.1	CBU_1939	ATP synthase subunit A	0.9984	0.9988	0.999	0.9991	0.9995	1	Node 1
NP_820916.1	CBU_1940	ATP synthase subunit C	0.9984	0.9988	0.999	0.9991	0.9995	1	Node 1
NP_820917.1	CBU_1941	ATP synthase subunit B	0.9984	0.9988	0.999	0.9991	0.9995	1	Node 1
NP_820918.1	CBU_1942	ATP synthase subunit delta	0.8383	0.9608	0.9766	0.9789	0.9949	0.9999	Node 1
NP_820919.1	CBU_1943	ATP synthase subunit alpha	0.9984	0.9988	0.999	0.9991	0.9995	1	Node 1
NP_820920.1	CBU_1944	ATP synthase subunit gamma	0.9984	0.9988	0.999	0.9991	0.9995	1	Node 1
NP_820921.2	CBU_1945	ATP synthase subunit beta	0.9984	0.9988	0.999	0.9991	0.9995	1	Node 1
NP_820922.1	CBU_1946	ATP synthase subunit epsilon	0.9984	0.9988	0.999	0.9991	0.9995	1	Node 1
NP_820923.1	CBU_1947	UDP-N-acetylglucosamine pyrophosphorylase	0.9984	0.9988	0.999	0.9991	0.9995	1	Node 1
YP_002333042.2	CBU_1947a	hypothetical protein	0.02696	0.02614	0.0268	0.02962	0.1761	0.9941	Node 4
NP_820924.1	CBU_1948	membrane-associated protein	0.02696	0.02614	0.0268	0.02962	0.1761	0.9941	Node 4
NP_820925.1	CBU_1950	membrane-spanning protein	0.1713	0.1763	0.1986	0.1776	0.2348	0.5866	Node 5
NP_820926.1	CBU_1951	hypothetical protein	0.02732	0.02713	0.02722	0.02779	0.06268	0.5386	No Detectable Homologs Outside C. burnetii
NP_820927.1	CBU_1952	ABC transporter ATP-binding protein	0.9622	0.963	0.9591	0.9473	0.238	0.3156	Origin Node Unclear
NP_820928.1	CBU_1953	membrane-spanning protein	0.02732	0.02713	0.02722	0.02779	0.06268	0.5386	Node 5
NP_820929.1	CBU_1954	(2R)-phospho-3-sulfolactate synthase	0.08474	0.08304	0.09053	0.1062	0.2587	0.9985	Node 4
NP_820930.2	CBU_1955	NAD(P) transhydrogenase subunit alpha	0.4786	0.5531	0.6005	0.5975	0.6743	0.9992	Node 4
NP_820931.1	CBU_1956	NAD(P) transhydrogenase subunit alpha	0.4786	0.5531	0.6005	0.5975	0.6743	0.9992	Node 4
NP_820932.1	CBU_1957	NAD(P) transhydrogenase subunit beta	0.4786	0.5531	0.6005	0.5975	0.6743	0.9992	Node 4
YP_002333043.1	CBU_1959a	hypothetical protein	0.02696	0.02614	0.0268	0.02962	0.1761	0.9941	Node 4
YP_002333044.2	CBU_1959b	IS110 family transposase IS1111A	0.1665	0.1661	0.1663	0.166	0.1887	0.6764	Node 5
NP_820935.2	CBU_1960	hypothetical protein	0.9866	0.9899	0.9914	0.9913	0.9841	0.9999	Node 1
NP_820939.1	CBU_1964	peptide release factor-glutamine N5-methyltransferase	0.9984	0.9988	0.999	0.9991	0.9995	1	Node 1
NP_820940.1	CBU_1965	peptide chain release factor 1	0.9984	0.9988	0.999	0.9991	0.9995	1	Node 1
NP_820941.1	CBU_1966	glutamyl-tRNA reductase	0.9834	0.985	0.9844	0.9807	0.7747	0.9992	Node 1
NP_820942.1	CBU_1967	multidrug resistance protein D	0.2604	0.2823	0.3311	0.351	0.4088	0.9987	Node 4
NP_820943.3	CBU_1968	dihydroneopterin aldolase	0.6156	0.7224	0.7244	0.6836	0.9836	0.9999	Origin Node Unclear
NP_820944.1	CBU_1969	DnaK suppressor protein	0.9818	0.9916	0.9942	0.9947	0.9973	1	Node 1
NP_820945.1	CBU_1970	diaminopimelate epimerase	0.9818	0.9916	0.9942	0.9947	0.9973	1	Node 1
NP_820946.1	CBU_1971	hypothetical protein	0.02696	0.02614	0.0268	0.02962	0.1761	0.9941	Node 4
NP_820947.1	CBU_1972	LuxR family transcriptional regulator	0.2983	0.3007	0.3009	0.3034	0.4205	0.734	Node 4
NP_820948.1	CBU_1973	hypothetical protein	0.02732	0.02713	0.02722	0.02779	0.06268	0.5386	No Detectable Homologs Outside C. burnetii
NP_820949.1	CBU_1974	hypothetical protein	0.02732	0.02713	0.02722	0.02779	0.06268	0.5386	No Detectable Homologs Outside C. burnetii
NP_820950.2	CBU_1975	carboxylesterase	0.9984	0.9988	0.999	0.9991	0.9995	1	Node 1
NP_820951.1	CBU_1976	mannose-1-phosphate guanyltransferase	0.955	0.9686	0.9718	0.9696	0.8433	0.9992	Node 1
NP_820952.2	CBU_1977	chlorosome protein	0.9697	0.9838	0.9879	0.9885	0.9831	0.9998	Node 1
NP_820953.1	CBU_1978	organic solvent tolerance protein	0.6629	0.7655	0.9464	0.9717	0.996	0.9999	Node 1
NP_820955.2	CBU_1980	peptidyl-prolyl cis-trans isomerase	0.9818	0.9916	0.9942	0.9947	0.9973	1	Node 1
NP_820956.1	CBU_1981	4-hydroxythreonine-4-phosphate dehydrogenase	0.969	0.9806	0.9809	0.9753	0.9973	1	Node 1
NP_820957.2	CBU_1982	dimethyladenosine transferase	0.9984	0.9988	0.999	0.9991	0.9995	1	Node 1
NP_820958.1	CBU_1983	universal stress protein A	0.96	0.9655	0.967	0.9634	0.8378	0.999	Node 1
NP_820959.1	CBU_1984	hypothetical protein	0.05704	0.05885	0.06445	0.07681	0.6652	0.9934	Node 4
NP_820960.1	CBU_1985	hypothetical protein	0.1709	0.181	0.2098	0.1964	0.3507	0.999	Node 4
NP_820961.1	CBU_1986	signal peptide peptidase	0.9866	0.9899	0.9914	0.9913	0.9841	0.9999	Node 1
NP_820962.1	CBU_1987	symmetrical bis(5'-nucleosyl)-tetraphosphatase	0.9984	0.9988	0.999	0.9991	0.9995	1	Node 1
YP_002333045.1	CBU_1987a	hypothetical protein	0.02297	0.02297	0.02299	0.02307	0.03035	0.4392	No Detectable Homologs Outside C. burnetii
YP_002333046.2	CBU_1987b	IS110 family transposase IS1111A	0.1665	0.1661	0.1663	0.166	0.1887	0.6764	Node 5
YP_002333047.1	CBU_1987c	hypothetical protein	0.02696	0.02614	0.0268	0.02962	0.1761	0.9941	Node 4
NP_820966.1	CBU_1991	toxin-antitoxin system antitoxin RelB	0.09422	0.08993	0.08841	0.08927	0.1823	0.9653	Node 4
NP_820967.1	CBU_1992	toxin-antitoxin system antitoxin RelE	0.1398	0.129	0.1273	0.1343	0.5487	0.9905	Node 4
NP_820968.1	CBU_1993	dihydrofolate reductase	0.9909	0.9914	0.99	0.9847	0.9982	1	Node 1
NP_820969.2	CBU_1994	hypothetical protein	0.04177	0.04629	0.09854	0.09675	0.9003	0.9999	Node 3
NP_820970.2	CBU_1995	acylphosphatase	0.6793	0.7716	0.7804	0.7698	0.8118	0.999	Node 1
NP_820971.1	CBU_1996	phosphatase family protein	0.9406	0.9562	0.9611	0.9639	0.9687	0.9997	Node 1
NP_820972.1	CBU_1997	methionyl-tRNA formyltransferase	0.9984	0.9988	0.999	0.9991	0.9995	1	Node 1
NP_820973.1	CBU_1998	DNA processing protein	0.9641	0.9682	0.9684	0.9637	0.7797	0.9988	Node 1
NP_820974.2	CBU_1999	Smg protein	0.4941	0.5669	0.5821	0.6375	0.9552	0.9998	Node 3
NP_820975.1	CBU_2000	DNA topoisomerase I	0.9984	0.9988	0.999	0.9991	0.9995	1	Node 1
NP_820976.1	CBU_2001	hypothetical protein	0.02732	0.02713	0.02722	0.02779	0.06268	0.5386	No Detectable Homologs Outside C. burnetii
NP_820977.1	CBU_2002	phosphoribosylaminoimidazole carboxylase carboxyltransferase subunit	0.7755	0.7723	0.7546	0.7475	0.8943	0.9987	Node 1
NP_820978.1	CBU_2003	sua5/YciO/YrdC/YwlC family protein	0.9608	0.9671	0.9691	0.9688	0.9882	0.9998	Node 1
YP_002333048.1	CBU_2003a	hypothetical protein	0.02696	0.02614	0.0268	0.02962	0.1761	0.9941	Node 4
NP_820979.1	CBU_2004	ADP-heptose--LPS heptosyltransferase	0.2259	0.2545	0.2848	0.2751	0.8741	0.9997	Node 3
NP_820980.1	CBU_2005	sensor protein	0.5931	0.5878	0.5804	0.5423	0.7213	0.9972	Node 3
NP_820981.1	CBU_2006	two-component response regulator	0.9324	0.9269	0.9624	0.9718	0.9834	0.9999	Node 1
NP_820982.1	CBU_2007	hypothetical protein	0.02696	0.02614	0.0268	0.02962	0.1761	0.9941	Node 4
NP_820983.1	CBU_2008	arginine--tRNA ligase	0.8564	0.8619	0.9591	0.9758	0.9957	0.9999	Node 1
NP_820984.2	CBU_2009	hypothetical protein	0.05704	0.05885	0.06445	0.07681	0.6652	0.9934	Node 4
NP_820985.1	CBU_2010	hypothetical protein	0.02696	0.02614	0.0268	0.02962	0.1761	0.9941	Node 4
NP_820986.2	CBU_2011	ATP-dependent endopeptidase hsl proteolytic subunit	0.9984	0.9988	0.999	0.9991	0.9995	1	Node 1
NP_820987.3	CBU_2012	HslU--HslV peptidase ATPase subunit	0.9984	0.9988	0.999	0.9991	0.9995	1	Node 1
NP_820988.1	CBU_2013	hypothetical protein	0.02696	0.02614	0.0268	0.02962	0.1761	0.9941	Node 4
NP_820989.1	CBU_2014	membrane-associated protein	0.3428	0.3739	0.4345	0.4243	0.7795	0.9979	Node 3
NP_820990.2	CBU_2016	hypothetical protein	0.02696	0.02614	0.0268	0.02962	0.1761	0.9941	Node 4
NP_820991.1	CBU_2017	ubiquinone/menaquinone biosynthesis methyltransferase	0.9704	0.9771	0.9801	0.9795	0.9551	0.9996	Node 1
NP_820992.2	CBU_2018	hypothetical protein	0.04646	0.04765	0.08113	0.07867	0.8691	0.9998	Node 3
NP_820993.1	CBU_2019	2-polyprenylphenol 6-hydroxylase accessory protein	0.9866	0.9899	0.9914	0.9913	0.9841	0.9999	Node 1
NP_820994.1	CBU_2020	glutamate/gamma-aminobutyrate antiporter	0.9214	0.9474	0.9551	0.9542	0.8234	0.9991	Node 1
NP_820995.2	CBU_2021	hypothetical ATPase	0.06928	0.07136	0.06556	0.06634	0.216	0.9944	Node 4
NP_820996.1	CBU_2023	hypothetical protein	0.9498	0.9621	0.9793	0.9833	0.9843	0.9999	Node 1
NP_820997.1	CBU_2024	cystathionine beta-synthase	0.9641	0.9682	0.9684	0.9637	0.7797	0.9988	Node 1
NP_820998.1	CBU_2025	cystathionine gamma-lyase	0.9318	0.943	0.9432	0.9347	0.5332	0.5881	Origin Node Unclear
NP_821000.1	CBU_2027	hypothetical protein	0.02732	0.02713	0.02722	0.02779	0.06268	0.5386	No Detectable Homologs Outside C. burnetii
NP_821001.1	CBU_2028	hypothetical protein	0.02732	0.02713	0.02722	0.02779	0.06268	0.5386	No Detectable Homologs Outside C. burnetii
NP_821002.1	CBU_2029	hypothetical protein	0.1268	0.1354	0.1535	0.1917	0.6219	0.9923	Node 4
NP_821003.1	CBU_2030	S-adenosylmethionine synthetase	0.9984	0.9988	0.999	0.9991	0.9995	1	Node 1
NP_821004.2	CBU_2031	adenosylhomocysteinase	0.7455	0.9695	0.9886	0.9919	0.9973	1	Node 1
NP_821005.1	CBU_2032	GGDEF family protein	0.2524	0.2524	0.2535	0.2542	0.3903	0.9818	Node 4
NP_821006.1	CBU_2033	hypothetical protein	0.02696	0.02614	0.0268	0.02962	0.1761	0.9941	Node 4
NP_821009.2	CBU_2036	hypothetical protein	0.02696	0.02614	0.0268	0.02962	0.1761	0.9941	Node 4
NP_821012.1	CBU_2040	HlyD family type I secretion adaptor protein	0.3833	0.3893	0.3832	0.3692	0.4874	0.7496	Node 4
NP_821013.2	CBU_2041	transcriptional regulatory protein	0.1466	0.1463	0.1462	0.1465	0.1571	0.6576	Node 5
NP_821017.1	CBU_2046	hypothetical protein	0.02732	0.02713	0.02722	0.02779	0.06268	0.5386	No Detectable Homologs Outside C. burnetii
NP_821018.1	CBU_2047	methylenetetrahydrofolate reductase	0.5898	0.6056	0.6132	0.6562	0.8185	0.999	Node 3
NP_821019.1	CBU_2048	5-methyltetrahydropteroyltriglutamate--homocysteine methyltransferase	0.3727	0.3683	0.3549	0.3675	0.7276	0.9976	Node 3
NP_821020.1	CBU_2049	tryptophan--tRNA ligase	0.9818	0.9916	0.9942	0.9947	0.9973	1	Node 1
YP_002333049.1	CBU_2051a	hypothetical protein	0.02696	0.02614	0.0268	0.02962	0.1761	0.9941	Node 4
NP_821023.1	CBU_2052	hypothetical protein	0.02696	0.02614	0.0268	0.02962	0.1761	0.9941	Node 4
NP_821025.2	CBU_2054	DNA helicase II	0.9984	0.9988	0.999	0.9991	0.9995	1	Node 1
NP_821026.1	CBU_2055	zinc uptake transporter	0.3057	0.3192	0.3481	0.3435	0.632	0.994	Node 4
NP_821027.2	CBU_2056	hypothetical protein	0.02696	0.02614	0.0268	0.02962	0.1761	0.9941	Node 4
NP_821028.1	CBU_2057	hypothetical protein	0.2462	0.2304	0.2358	0.2629	0.3505	0.9989	Node 4
NP_821029.1	CBU_2058	proline/betaine transporter	0.8079	0.8276	0.8547	0.8545	0.3324	0.4361	Origin Node Unclear
NP_821032.1	CBU_2061	hypothetical protein	0.02696	0.02614	0.0268	0.02962	0.1761	0.9941	Node 4
NP_821036.1	CBU_2065	hypothetical protein	0.2467	0.12	0.1132	0.04272	0.03759	0.1697	Node 5
NP_821037.2	CBU_2067	MFS superfamily transporter	0.9399	0.9674	0.9761	0.978	0.9672	0.9997	Node 1
NP_821038.1	CBU_2068	MFS superfamily transporter	0.9399	0.9674	0.9761	0.978	0.9672	0.9997	Node 1
NP_821039.1	CBU_2069	thymidine kinase	0.5538	0.554	0.5668	0.614	0.6911	0.9973	Node 4
NP_821040.1	CBU_2070	chorismate mutase family protein	0.02696	0.02614	0.0268	0.02962	0.1761	0.9941	Node 4
NP_821041.1	CBU_2071	membrane-spanning protein	0.3253	0.3525	0.4099	0.4073	0.4649	0.9981	Node 4
NP_821042.1	CBU_2072	hypothetical protein	0.05704	0.05885	0.06445	0.07681	0.6652	0.9934	Node 4
NP_821043.1	CBU_2073	acyltransferase family protein	0.7963	0.8171	0.8163	0.8175	0.9523	0.9992	Node 1
NP_821044.1	CBU_2074	porphobilinogen deaminase	0.9641	0.9682	0.9684	0.9637	0.7797	0.9988	Node 1
NP_821045.1	CBU_2075	3-dehydroquinate dehydratase	0.01443	0.01446	0.01674	0.02388	0.9894	1	Node 3
NP_821046.1	CBU_2076	hypothetical protein	0.6243	0.6279	0.6628	0.6901	0.8903	0.9981	Node 3
NP_821047.1	CBU_2077	uroporphyrinogen-III synthase	0.73	0.7431	0.7694	0.7792	0.7669	0.9977	Node 1
NP_821048.1	CBU_2078	Fic family protein	0.05117	0.05067	0.05102	0.05139	0.09535	0.5719	Node 5
NP_821049.1	CBU_2079	hypothetical protein	0.02732	0.02713	0.02722	0.02779	0.06268	0.5386	No Detectable Homologs Outside C. burnetii
NP_821050.2	CBU_2080	uroporphyrin-III C-methyltransferase	0.3086	0.3212	0.3501	0.3627	0.7046	0.9946	Node 3
NP_821051.1	CBU_2081	heme biosynthesis-associated HemY	0.9165	0.9287	0.9295	0.9208	0.9486	0.9995	Node 1
NP_821052.2	CBU_2082	hypothetical protein	0.03405	0.03562	0.05839	0.0545	0.3612	0.9992	Node 4
NP_821053.2	CBU_2083	queuosine biosynthesis protein	0.2053	0.1816	0.1978	0.1844	0.1074	0.2379	Node 5
NP_821054.1	CBU_2084	hypothetical protein	0.1301	0.1294	0.1297	0.1315	0.141	0.6267	Node 5
NP_821055.1	CBU_2085	hypothetical protein	0.1301	0.1294	0.1297	0.1315	0.141	0.6267	Node 5
NP_821056.1	CBU_2086	transcription termination factor rho	0.9984	0.9988	0.999	0.9991	0.9995	1	Node 1
NP_821057.1	CBU_2087	thioredoxin	0.9984	0.9988	0.999	0.9991	0.9995	1	Node 1
NP_821058.1	CBU_2088	SNF family sodium-dependent transporter	0.426	0.4288	0.3632	0.35	0.6863	0.9971	Node 4
NP_821059.2	CBU_2089	integral membrane protein	0.9406	0.9687	0.9772	0.9792	0.9787	0.9998	Node 1
NP_821060.1	CBU_2090	pyrroline-5-carboxylate reductase	0.9984	0.9988	0.999	0.9991	0.9995	1	Node 1
NP_821061.1	CBU_2091	hypothetical protein	0.9843	0.9878	0.9894	0.9891	0.9949	0.9999	Node 1
NP_821062.1	CBU_2092	phosphoenolpyruvate carboxykinase (ATP)	0.04144	0.04853	0.109	0.9301	0.9985	1	Node 2
NP_821063.2	CBU_2093	transcriptional regulator	0.9835	0.9839	0.982	0.9761	0.9964	1	Node 1
NP_821064.2	CBU_2094	hypothetical protein	0.9984	0.9988	0.999	0.9991	0.9995	1	Node 1
NP_821065.1	CBU_2095	aspartate carbamoyltransferase	0.9984	0.9988	0.999	0.9991	0.9995	1	Node 1
YP_002332937.1	CBU_2095a	hypothetical protein	0.02696	0.02614	0.0268	0.02962	0.1761	0.9941	Node 4
YP_022738.1	CBU_2096	hypothetical protein	0.02696	0.02614	0.0268	0.02962	0.1761	0.9941	Node 4
YP_338278.1	CBU_2097	50S ribosomal protein L36	0.9449	0.9718	0.9802	0.9822	0.9797	0.9998	Node 1

## Sheet: S5
Table S5. C. burnetti RSA493 Genes Used to Generate CAI Model
protein_id	locus_tag	NCBI Annotation
NP_820664.1	CBU_1682	CTP synthase
NP_820416.1	CBU_1433	N utilization substance protein A
NP_820415.1	CBU_1432	protein translation initiation factor 2
NP_820316.2	CBU_1326	threonine--tRNA ligase
NP_820311.1	CBU_1321	phenylalanine--tRNA ligase subunit beta
NP_820282.1	CBU_1290	chaperone protein
NP_820055.1	CBU_1054	recombinase RecA
NP_819556.2	CBU_0524	DNA gyrase subunit A
NP_819307.1	CBU_0263	DNA-directed RNA polymerase subunit alpha
NP_819297.1	CBU_0253	50S ribosomal protein L6
NP_819288.1	CBU_0244	30S ribosomal protein S3
NP_819276.1	CBU_0232	DNA-directed RNA polymerase subunit beta'
NP_819275.2	CBU_0231	DNA-directed RNA polymerase subunit beta
NP_819273.1	CBU_0229	50S ribosomal protein L12 (L7/L12)
NP_819272.1	CBU_0228	50S ribosomal protein L10
NP_819271.1	CBU_0227	50S ribosomal protein L1
NP_819227.1	CBU_0181	tyrosine--tRNA ligase
NP_819197.2	CBU_0147	protein translocase subunit
NP_819166.1	CBU_0116	S-adenosyl-methyltransferase
NP_819060.3	CBU_0004	DNA gyrase subunit B
NP_819058.1	CBU_0002	DNA polymerase III subunit beta
NP_819057.1	CBU_0001	chromosomal replication initiator protein

## Sheet: S6
Table S6. C. burnetti RSA493 Genes Featured in Figure S1
protein_id	locus_tag	NCBI Annotation	S1 Fig Page #
NP_819062.3	CBU_0006	IS110 family transposase IS1111A	65
NP_819095.3	CBU_0040	IS110 family transposase IS1111A	65
NP_819209.2	CBU_0159	hypothetical protein	64
NP_819214.1	CBU_0168	acyl carrier protein	63
NP_819221.1	CBU_0175	serine/threonine protein kinase domain-containing protein	62
NP_819228.1	CBU_0182	homing endonuclease	61
NP_819230.1	CBU_0184	membrane-associated protein	60
NP_819239.2	CBU_0193	membrane-associated protein	60
NP_819328.1	CBU_0284	hypothetical protein	59
NP_819413.1	CBU_0373	dehydrogenase with MaoC-like domain	58
NP_819423.3	CBU_0384	IS110 family transposase IS1111A	65
NP_819434.1	CBU_0395	hypothetical protein	57
NP_819491.1	CBU_0455	thioredoxin	56
NP_819545.1	CBU_0513	fructose-1,6-bisphosphatase	55
NP_819546.1	CBU_0514	membrane-spanning protein	54
NP_819555.3	CBU_0523	IS110 family transposase IS1111A	65
NP_819585.3	CBU_0554	IS110 family transposase IS1111A	65
NP_819744.1	CBU_0715	transposase	53
NP_819752.1	CBU_0724	transposase	53
NP_819789.1	CBU_0767	hypothetical protein	52
NP_819791.1	CBU_0769	GMP synthase (glutamine-hydrolyzing)	51
NP_819806.2	CBU_0786	coA-transferase family III protein	50
NP_819808.1	CBU_0788	polyketide synthase	49
NP_819812.2	CBU_0792	multidrug resistance protein B	48
NP_819839.1	CBU_0819	glutathione S-transferase	47
NP_819857.1	CBU_0837	membrane-spanning protein	46
NP_819927.1	CBU_0912	2-methylcitrate dehydratase	45
NP_819931.1	CBU_0916	endonuclease/exonuclease/phosphatase family protein	44
NP_819933.1	CBU_0920	acyl-CoA desaturase	43
NP_819934.1	CBU_0921	hypothetical protein	42
NP_819936.1	CBU_0923	membrane-spanning protein	41
NP_819940.1	CBU_0927	malonate-semialdehyde dehydrogenase (acetylating)	40
NP_819944.2	CBU_0931	glycerol-3-phosphate dehydrogenase	39
NP_819945.2	CBU_0932	glycerol kinase	38
NP_819957.1	CBU_0945	membrane-associated protein	37
NP_819958.1	CBU_0946	hypothetical protein	36
NP_819960.1	CBU_0949	hypothetical protein	35
NP_819968.1	CBU_0960	transcriptional regulator	34
NP_819969.2	CBU_0961	hypothetical protein	33
NP_820021.1	CBU_1015	hypothetical protein	32
NP_820023.1	CBU_1017	hypothetical ATPase	31
NP_820028.1	CBU_1022	nucleotidyltransferase	30
NP_820029.2	CBU_1023	quinone oxidoreductase	29
NP_820033.1	CBU_1027	ATPase	28
NP_820034.1	CBU_1028	hypothetical protein	27
NP_820035.2	CBU_1031	lysozyme	26
NP_820065.1	CBU_1065	2'-5' RNA ligase	25
NP_820070.2	CBU_1071	membrane-spanning protein	24
NP_820075.3	CBU_1076	IS110 family transposase	65
NP_820085.1	CBU_1086	transposase	53
NP_820089.3	CBU_1090	IS110 family transposase IS1111A	65
NP_820096.1	CBU_1097	alpha-acetolactate decarboxylase	23
NP_820103.1	CBU_1104	transposase	53
NP_820111.2	CBU_1112	endo/excinuclease domain-containing protein	22
NP_820126.2	CBU_1127	membrane-spanning protein	21
NP_820149.2	CBU_1151	putative phosphatase	20
NP_820181.3	CBU_1186	IS110 family transposase IS1111A	65
NP_820201.2	CBU_1206	delta(24(24(1)))-sterol reductase	19
NP_820212.1	CBU_1217	membrane-spanning protein	18
YP_002332991.2	CBU_1217a	IS110 family transposase IS1111A	65
NP_820264.3	CBU_1270	IS110 family transposase IS1111A	65
NP_820300.1	CBU_1308	phosphohydrolase family protein	17
NP_820322.1	CBU_1333	membrane-spanning protein	16
NP_820441.1	CBU_1458	hypothetical ATPase	15
NP_820468.2	CBU_1485	cyclin protein	14
NP_820474.2	CBU_1491	AAA family ATPase	13
NP_820491.1	CBU_1508	hypothetical ATPase	12
NP_820498.1	CBU_1515	hypothetical protein	11
NP_820527.1	CBU_1544	transposase	53
YP_002333014.2	CBU_1570b	IS110 family transposase IS1111A	65
YP_002333016.2	CBU_1590b	IS110 family transposase IS1111A	65
NP_820620.1	CBU_1638	ATPase	10
YP_002333018.2	CBU_1639c	IS110 family transposase IS1111A	65
YP_002333022.2	CBU_1699a	IS110 family transposase IS1111A	65
YP_002333024.2	CBU_1716a	IS110 family transposase IS1111A	65
YP_002333028.3	CBU_1758a	IS110 family transposase IS1111A	65
NP_820765.3	CBU_1785	IS110 family transposase	65
NP_820766.2	CBU_1786	hypothetical ATPase	9
NP_820768.2	CBU_1788	hypothetical protein	8
NP_820778.1	CBU_1799	acetyltransferase	7
NP_820827.2	CBU_1850	hypothetical protein	6
YP_002333038.2	CBU_1896a	IS110 family transposase IS1111A	65
NP_820884.1	CBU_1907	ribosomal-protein-serine acetyltransferase	5
YP_002333044.2	CBU_1959b	IS110 family transposase IS1111A	65
YP_002333046.2	CBU_1987b	IS110 family transposase IS1111A	65
NP_821048.1	CBU_2078	Fic family protein	4
NP_821054.1	CBU_2084	hypothetical protein	3
NP_821055.1	CBU_2085	hypothetical protein	2

## Sheet: S7
Table S7. Intact CLEOA Genes Without Functional Homologs in C. burnetii RSA493
locus_tag	NCBI Annotation	C. burnetii gene status	CRt locus_tag	CRt gene status
FIV31_00245	hypothetical protein	Absent		Absent
FIV31_00390	hypothetical protein	Pseudo		Absent
FIV31_00405	hypothetical protein	Pseudo		Absent
FIV31_00410	hypothetical protein	Pseudo		Absent
FIV31_00485	hypothetical protein	Absent		Absent
FIV31_00490	hypothetical protein	Absent		Absent
FIV31_00545	hypothetical protein	Absent		Absent
FIV31_01100	hypothetical protein	Pseudo		Absent
FIV31_01195	hypothetical protein	Absent		Absent
FIV31_01300	hypothetical protein	Absent		Absent
FIV31_02085	hypothetical protein	Absent	CleRt_RS06545, CleRt_RS09315	Intact, Intact
FIV31_02090	hypothetical protein	Pseudo	CleRt_RS06545, CleRt_RS06550, CleRt_RS09315, CleRt_RS10335	Intact, Intact, Intact, Pseudo
FIV31_02340	DUF1658 domain-containing protein	Absent		Absent
FIV31_02350	alpha/beta hydrolase	Absent		Absent
FIV31_02355	alpha/beta hydrolase	Absent		Absent
FIV31_02360	alpha/beta hydrolase	Absent		Absent
FIV31_02445	hypothetical protein	Absent		Absent
FIV31_02510	hypothetical protein	Pseudo		Absent
FIV31_02945	SDR family oxidoreductase	Absent		Absent
FIV31_02950	VOC family protein	Absent		Absent
FIV31_02980	hypothetical protein	Absent		Absent
FIV31_02985	hypothetical protein	Absent		Absent
FIV31_03055	DUF2076 domain-containing protein	Pseudo		Absent
FIV31_03065	hypothetical protein	Pseudo		Absent
FIV31_03365	hypothetical protein	Absent		Absent
FIV31_03460	hypothetical protein	Absent		Absent
FIV31_03500	hypothetical protein	Absent		Absent
FIV31_03540	hypothetical protein	Absent		Absent
FIV31_03725	peptide chain release factor 2	Absent	CleRt_RS06295	Intact
FIV31_03730	DUF1289 domain-containing protein	Absent	CleRt_RS06300	Intact
FIV31_04385	hypothetical protein	Absent		Absent
FIV31_04405	type II toxin-antitoxin system VapC family toxin	Absent		Absent
FIV31_04440	hypothetical protein	Absent		Absent
FIV31_04445	hypothetical protein	Absent		Absent
FIV31_04600	acetolactate decarboxylase	Absent		Absent
FIV31_04605	hypothetical protein	Absent		Absent
FIV31_04875	hypothetical protein	Absent		Absent
FIV31_04895	hypothetical protein	Pseudo		Absent
FIV31_04915	type II toxin-antitoxin system PemK/MazF family toxin	Absent		Absent
FIV31_05025	hypothetical protein	Absent		Absent
FIV31_05210	hypothetical protein	Absent		Absent
FIV31_05270	ribbon-helix-helix protein, CopG family	Absent		Absent
FIV31_05885	hypothetical protein	Pseudo	CleRt_RS02545, CleRt_RS03280	Intact, Intact
FIV31_05890	hypothetical protein	Absent	CleRt_RS02545, CleRt_RS03280	Intact, Intact
FIV31_05960	hypothetical protein	Pseudo		Absent
FIV31_05985	hypothetical protein	Absent		Absent
FIV31_06140	hypothetical protein	Absent	undefined location	Pseudo
FIV31_06145	hypothetical protein	Pseudo	CleRt_RS02730, CleRt_RS03465, CleRt_RS08860, CleRt_RS08865, CleRt_RS08940, CleRt_RS08945	Intact, Intact, Intact, Intact, Intact, Intact
FIV31_06150	AMP-binding protein	Pseudo	undefined location	Pseudo
FIV31_06155	hypothetical protein	Absent	CleRt_RS02740, CleRt_RS03475	Intact, Intact
FIV31_06160	hypothetical protein	Absent	CleRt_RS02740, CleRt_RS03475	Intact, Intact
FIV31_06175	hypothetical protein	Absent		Absent
FIV31_06310	hypothetical protein	Absent		Absent
FIV31_06315	hypothetical protein	Absent		Absent
FIV31_06320	hypothetical protein	Absent		Absent
FIV31_06325	site-specific integrase	Absent	CleRt_RS04450	Intact
FIV31_06335	hypothetical protein	Absent		Absent
FIV31_06340	hypothetical protein	Absent		Absent
FIV31_06345	hypothetical protein	Absent		Absent
FIV31_06350	hypothetical protein	Absent		Absent
FIV31_06425	hypothetical protein	Pseudo	CleRt_RS09710	Intact
FIV31_06430	hypothetical protein	Pseudo	CleRt_RS09710	Intact
FIV31_06790	hypothetical protein	Absent		Absent
FIV31_06795	hypothetical protein	Pseudo		Absent
FIV31_06805	hypothetical protein	Pseudo		Absent
FIV31_06810	hypothetical protein	Pseudo		Absent
FIV31_06850	hypothetical protein	Absent		Absent
FIV31_06860	hypothetical protein	Absent		Absent
FIV31_06865	hypothetical protein	Absent		Absent
FIV31_06870	hypothetical protein	Absent		Absent
FIV31_06900	cell envelope integrity protein TolA	Pseudo	CleRt_RS07500	Intact
FIV31_06935	hypothetical protein	Absent		Absent
FIV31_06965	hypothetical protein	Pseudo	CleRt_RS00225	Intact
FIV31_07225	GTPase Era	Absent	CleRt_RS01695	Intact
FIV31_07330	hypothetical protein	Absent		Absent
FIV31_07410	shikimate dehydrogenase	Absent	CleRt_RS00365	Intact
FIV31_07420	tRNA (guanosine(46)-N7)-methyltransferase TrmB	Pseudo	CleRt_RS09050	Intact
FIV31_07465	hypothetical protein	Pseudo	CleRt_RS05110, CleRt_RS05115, CleRt_RS09155, CleRt_RS10165	Intact, Intact, Intact, Intact
FIV31_07470	hypothetical protein	Pseudo	CleRt_RS05110	Intact
FIV31_07585	hypothetical protein	Absent		Absent
FIV31_07705	hypothetical protein	Pseudo	CleRt_RS00705	Intact
FIV31_07715	sugar porter family MFS transporter	Pseudo	CleRt_RS00715	Intact
FIV31_07800	hypothetical protein	Absent		Absent
FIV31_07805	hypothetical protein	Absent		Absent
FIV31_07870	hypothetical protein	Absent		Absent
FIV31_07875	hypothetical protein	Absent		Absent
FIV31_07880	hypothetical protein	Absent		Absent
FIV31_07905	response regulator	Absent	CleRt_RS03445, CleRt_RS02710, CleRt_RS04545	Pseudo, Pseudo, Intact
FIV31_07945	hypothetical protein	Absent		Absent
FIV31_07950	hypothetical protein	Absent		Absent
FIV31_07990	aminotransferase class V-fold PLP-dependent enzyme	Absent	CleRt_RS04820, CleRt_RS04670	Pseudo, Intact

## Sheet: S8
Table S8. Genes that are Intact in C. burnetii RSA493 but Pseudo/Absent in CLEOA
protein_id	locus_tag	NCBI Annotation	CLEOA gene status	CRt locus_tag	CRt gene status
YP_002332938.1	CBU_0006a	hypothetical protein	Pseudo		Absent
NP_819063.1	CBU_0007	hypothetical protein	Absent		Absent
YP_002332939.1	CBU_0007a	hypothetical protein	Absent		Absent
NP_819064.1	CBU_0008	hypothetical protein	Absent		Absent
YP_002332940.1	CBU_0008a	hypothetical protein	Pseudo	undefined location	Pseudo
NP_819065.1	CBU_0009	D-alanyl-meso-diaminopimelate endopeptidase	Pseudo	CleRt_RS00370	Pseudo
NP_819066.1	CBU_0010	shikimate 5-dehydrogenase	Absent	CleRt_RS00365	Intact
NP_819067.1	CBU_0011	hypothetical protein	Absent		Absent
NP_819070.1	CBU_0014	low-affinity inorganic phosphate transporter	Pseudo	CleRt_RS08145	Pseudo
NP_819071.2	CBU_0015	putative pit accessory protein	Pseudo	CleRt_RS00335	Intact
NP_819073.1	CBU_0017	deoxyribose-phosphate aldolase	Pseudo	CleRt_RS00325	Intact
NP_819074.1	CBU_0018	hypothetical protein	Absent		Absent
NP_819075.1	CBU_0019	hypothetical protein	Absent		Absent
NP_819076.2	CBU_0020	cold shock protein	Pseudo	CleRt_RS00320	Pseudo
NP_819077.1	CBU_0021	hypothetical protein	Absent		Absent
NP_819078.1	CBU_0022	hypothetical protein	Absent		Absent
NP_819079.2	CBU_0023	hypothetical protein	Absent	CleRt_RS00305	Intact
NP_819081.1	CBU_0025	hypothetical protein	Absent		Absent
NP_819083.1	CBU_0027	acyltransferase family protein	Absent	undefined location	Pseudo
NP_819084.2	CBU_0029	1-acyl-sn-glycerol-3-phosphate acyltransferase	Pseudo	undefined location	Pseudo
NP_819085.1	CBU_0030	3-hydroxy-3-methylglutaryl-coenzyme A reductase	Pseudo	CleRt_RS00275	Pseudo
NP_819086.1	CBU_0031	3-oxoacyl-acyl-carrier protein reductase	Pseudo	CleRt_RS08605	Pseudo
NP_819088.1	CBU_0033	4'-phosphopantetheinyl transferase family protein	Pseudo	undefined location	Pseudo
NP_819089.1	CBU_0034	acyl carrier protein	Pseudo	CleRt_RS08585	Pseudo
NP_819090.1	CBU_0035	3-oxoacyl-acyl-carrier-protein synthase	Pseudo	CleRt_RS00270	Pseudo
NP_819091.1	CBU_0036	(3R)-hydroxymyristoyl-acyl carrier protein dehydratase	Pseudo	CleRt_RS00265	Intact
YP_002332941.1	CBU_0037a	hypothetical protein	Absent		Absent
NP_819093.1	CBU_0038	3-oxoacyl-acyl-carrier-protein synthase III	Pseudo	CleRt_RS09565, CleRt_RS09570	Intact, Pseudo
YP_002332942.1	CBU_0040a	hypothetical protein	Pseudo		Absent
NP_819096.1	CBU_0041	hypothetical protein	Absent		Absent
NP_819097.2	CBU_0042	ferrochelatase	Pseudo	CleRt_RS10430, CleRt_RS10435, CleRt_RS10440	Pseudo, Intact, Intact
NP_819098.1	CBU_0043	xanthosine triphosphate pyrophosphatase	Pseudo	CleRt_RS07665	Intact
NP_819099.2	CBU_0044	hypothetical protein	Pseudo	CleRt_RS10420	Intact
NP_819100.1	CBU_0045	outer membrane protein	Pseudo	CleRt_RS09455	Pseudo
NP_819101.2	CBU_0048	HlyD family secretion protein	Pseudo	CleRt_RS10415	Intact
NP_819102.1	CBU_0049	hypothetical protein	Pseudo		Absent
NP_819103.1	CBU_0050	hypothetical protein	Pseudo	CleRt_RS07600	Pseudo
NP_819104.2	CBU_0051	hypothetical protein	Pseudo	CleRt_RS07595	Intact
NP_819106.1	CBU_0053	enhanced entry protein	Absent	CleRt_RS04700, CleRt_RS05780, CleRt_RS08205, CleRt_RS08490, CleRt_RS09320, CleRt_RS10405	Pseudo, Pseudo, Intact, Intact, Pseudo, Intact
NP_819107.1	CBU_0054	chorismate--pyruvate lyase	Pseudo	CleRt_RS07585, CleRt_RS09440	Intact, Intact
NP_819109.1	CBU_0056	type I secretion outer membrane protein	Pseudo	CleRt_RS07575	Intact
NP_819110.1	CBU_0057	hypothetical protein	Absent		Absent
NP_819115.1	CBU_0062	DnaJ domain-containing protein	Pseudo		Absent
NP_819117.2	CBU_0064	topoisomerase IV subunit B	Absent	CleRt_RS07565	Intact
NP_819118.1	CBU_0065	rhodanese-related sulfurtransferase	Pseudo	CleRt_RS07560	Intact
YP_002332944.1	CBU_0068a	hypothetical protein	Absent		Absent
NP_819125.1	CBU_0072	ankyrin repeat-containing protein	Absent		Absent
NP_819127.1	CBU_0074	hypothetical protein	Absent		Absent
NP_819130.1	CBU_0077	membrane-spanning protein	Pseudo		Absent
NP_819136.2	CBU_0083	hypothetical protein	Absent		Absent
NP_819137.1	CBU_0084	alkaline phosphatase family protein	Absent	CleRt_RS07505, CleRt_RS09435	Pseudo, Pseudo
NP_819138.1	CBU_0085	entericidin A	Absent	CleRt_RS02235, CleRt_RS02970	Intact, Intact
NP_819139.1	CBU_0086	putative lactonase	Absent		Absent
NP_819140.2	CBU_0087	alkaline phosphatase family protein	Absent	CleRt_RS07505, CleRt_RS09435	Pseudo, Pseudo
NP_819141.1	CBU_0089	hypothetical protein	Absent		Absent
YP_002332945.1	CBU_0089a	hypothetical protein	Absent		Absent
NP_819145.1	CBU_0093	queuosine biosynthesis protein	Pseudo	CleRt_RS07480	Pseudo
NP_819147.1	CBU_0095	sodium-calcium exchanger	Pseudo	CleRt_RS09430	Pseudo
YP_002332947.1	CBU_0098a	hypothetical protein	Absent		Absent
YP_002332948.1	CBU_0098b	hypothetical protein	Pseudo		Absent
NP_819152.1	CBU_0100	hypothetical protein	Pseudo	undefined location	Pseudo
NP_819154.2	CBU_0102	hypothetical protein	Absent		Absent
NP_819155.1	CBU_0103	M20A family peptidase	Pseudo	CleRt_RS07420	Intact
NP_819156.1	CBU_0106	hypothetical protein	Absent		Absent
NP_819157.1	CBU_0107	methionine ABC transporter ATP-binding protein	Pseudo	CleRt_RS09420	Pseudo
NP_819158.3	CBU_0108	methionine ABC transporter permease	Pseudo	CleRt_RS07410	Pseudo
NP_819159.1	CBU_0109	methionine-binding protein	Pseudo	CleRt_RS09415	Pseudo
NP_819160.2	CBU_0110	hypothetical protein	Absent		Absent
YP_002332949.1	CBU_0110a	hypothetical protein	Absent	undefined location	Pseudo
NP_819163.1	CBU_0113	hypothetical protein	Absent		Absent
NP_819164.1	CBU_0114	nucleotide-binding protein YajQ	Pseudo	CleRt_RS07370	Pseudo
NP_819169.2	CBU_0119	hypothetical protein	Pseudo		Absent
NP_819171.1	CBU_0121	hypothetical protein	Absent		Absent
NP_819172.1	CBU_0122	membrane-associated protein	Pseudo		Absent
NP_819177.1	CBU_0127	hypothetical protein	Absent		Absent
NP_819180.2	CBU_0130	hypothetical protein	Absent		Absent
NP_819189.1	CBU_0139	carbonic anhydrase	Pseudo	CleRt_RS09410	Pseudo
NP_819193.1	CBU_0143	hypothetical protein	Absent		Absent
NP_819199.1	CBU_0149	hypothetical protein	Absent		Absent
NP_819200.2	CBU_0150	hypothetical protein	Pseudo	CleRt_RS07260	Intact
NP_819201.1	CBU_0151	queuosine biosynthesis protein	Pseudo		Absent
NP_819203.1	CBU_0153	type 4 prepilin peptidase	Pseudo	CleRt_RS09405	Pseudo
NP_819204.1	CBU_0154	type 4 pili biogenesis protein	Pseudo	CleRt_RS07245, CleRt_RS10395	Intact, Pseudo
NP_819205.1	CBU_0155	type 4 pili biogenesis protein	Pseudo	CleRt_RS07240, CleRt_RS09445, CleRt_RS09665, CleRt_RS09670	Pseudo, Intact, Intact, Intact
NP_819206.1	CBU_0156	type 4 major prepilin protein	Pseudo	undefined location	Pseudo
YP_002332950.1	CBU_0156a	phage integrase family protein	Absent		Absent
NP_819207.1	CBU_0157	hypothetical protein	Absent		Absent
NP_819208.1	CBU_0158	hypothetical protein	Absent		Absent
NP_819209.2	CBU_0159	hypothetical protein	Absent		Absent
NP_819211.1	CBU_0165	hypothetical protein	Absent		Absent
NP_819212.1	CBU_0166	hypothetical protein	Absent		Absent
NP_819213.1	CBU_0167	enoyl-CoA hydratase	Absent		Absent
NP_819214.1	CBU_0168	acyl carrier protein	Absent		Absent
NP_819219.1	CBU_0173	membrane-spanning protein	Absent	undefined location	Pseudo
NP_819221.1	CBU_0175	serine/threonine protein kinase domain-containing protein	Absent	CleRt_RS07200	Pseudo
NP_819222.1	CBU_0176	endopeptidase	Absent		Absent
NP_819223.2	CBU_0177	glycine betaine transport system permease protein	Absent	CleRt_RS09390	Pseudo
NP_819224.1	CBU_0178	glycine betaine ABC transporter ATP-binding protein	Pseudo	CleRt_RS07190	Pseudo
NP_819225.1	CBU_0179	hypothetical protein	Pseudo	CleRt_RS07170	Pseudo
YP_002332951.1	CBU_0181a	hypothetical protein	Pseudo		Absent
NP_819228.1	CBU_0182	homing endonuclease	Absent		Absent
NP_819229.2	CBU_0183	hypothetical protein	Absent		Absent
NP_819230.1	CBU_0184	membrane-associated protein	Pseudo		Absent
NP_819239.2	CBU_0193	membrane-associated protein	Absent		Absent
NP_819241.1	CBU_0195	muropeptide transporter	Pseudo	CleRt_RS09380	Pseudo
NP_819242.1	CBU_0196	hypothetical protein	Absent		Absent
NP_819246.2	CBU_0200	aldose 1-epimerase family protein	Pseudo	undefined location	Pseudo
NP_819252.1	CBU_0206	membrane-spanning protein	Pseudo	CleRt_RS10380	Intact
NP_819253.2	CBU_0207	hypothetical protein	Absent		Absent
NP_819254.1	CBU_0209	hypothetical protein	Pseudo		Absent
NP_819258.1	CBU_0213	hypothetical protein	Pseudo		Absent
NP_819260.2	CBU_0215	NlpC-P60 family protein	Pseudo		Absent
YP_002332952.1	CBU_0217a	hypothetical protein	Absent		Absent
NP_819263.1	CBU_0218	cytochrome d ubiquinol oxidase subunit I	Pseudo	CleRt_RS09365	Pseudo
NP_819264.1	CBU_0220	hypothetical protein	Absent		Absent
YP_002332953.1	CBU_0221a	hypothetical protein	Absent		Absent
NP_819274.1	CBU_0230	hypothetical protein	Absent		Absent
NP_819303.1	CBU_0259	hypothetical protein	Absent	CleRt_RS10370	Intact
NP_819309.1	CBU_0265	glucose/galactose transporter	Pseudo	CleRt_RS10360, CleRt_RS10365	Intact, Intact
NP_819317.1	CBU_0273	hypothetical protein	Pseudo		Absent
YP_002332955.1	CBU_0274a	hypothetical protein	Absent		Absent
NP_819319.1	CBU_0275	uroporphyrinogen decarboxylase	Pseudo	CleRt_RS06735	Pseudo
NP_819321.1	CBU_0277	hypothetical protein	Absent		Absent
NP_819323.1	CBU_0279	amidinotransferase family protein	Pseudo	CleRt_RS06715	Pseudo
NP_819324.2	CBU_0280	DNA polymerase IV	Pseudo	CleRt_RS06710	Pseudo
NP_819326.1	CBU_0282	transcriptional regulator	Absent		Absent
NP_819327.1	CBU_0283	hypothetical protein	Absent		Absent
NP_819328.1	CBU_0284	hypothetical protein	Absent		Absent
NP_819329.1	CBU_0285	hypothetical protein	Absent	CleRt_RS06705	Intact
YP_002332956.1	CBU_0291b	hypothetical protein	Absent		Absent
NP_819336.2	CBU_0293	deoxyuridine 5'-triphosphate nucleotidohydrolase	Pseudo	CleRt_RS06660	Intact
NP_819338.1	CBU_0295	hypothetical protein	Pseudo		Absent
YP_002332957.1	CBU_0307a	hypothetical protein	Absent		Absent
NP_819356.2	CBU_0313	membrane-bound lytic murein transglycosylase D	Pseudo	CleRt_RS06580, CleRt_RS10085	Intact, Intact
YP_002332959.1	CBU_0316a	hypothetical protein	Absent		Absent
NP_819361.1	CBU_0318	enhanced entry protein	Absent	CleRt_RS04700, CleRt_RS05780, CleRt_RS08205, CleRt_RS08490, CleRt_RS09320, CleRt_RS10405	Pseudo, Pseudo, Intact, Intact, Pseudo, Intact
NP_819362.1	CBU_0319	hypothetical protein	Absent		Absent
NP_819363.1	CBU_0321	Icm secretion system protein IcmH	Absent	CleRt_RS10325, CleRt_RS10330	Intact, Intact
NP_819364.1	CBU_0322	hypothetical protein	Pseudo	CleRt_RS06530	Pseudo
NP_819366.2	CBU_0324	acyl-CoA synthetase	Absent	CleRt_RS06520, CleRt_RS08560	Pseudo, Pseudo
NP_819377.1	CBU_0335	acid phosphatase	Absent	CleRt_RS09300	Pseudo
NP_819381.1	CBU_0339	membrane-associated protein	Absent		Absent
NP_819383.2	CBU_0341	6-phosphofructokinase	Pseudo	CleRt_RS06460	Pseudo
NP_819385.1	CBU_0343	hypothetical protein	Absent		Absent
NP_819387.1	CBU_0346	xylulose kinase	Pseudo		Absent
NP_819388.2	CBU_0347	D-xylose-proton symporter	Pseudo	CleRt_RS06455	Pseudo
NP_819392.1	CBU_0351	hpt domain-containing protein	Pseudo	CleRt_RS06440	Pseudo
NP_819395.2	CBU_0354	amino acid permease	Absent	CleRt_RS06310, CleRt_RS06425	Intact, Pseudo
NP_819398.1	CBU_0357	hypothetical protein	Absent		Absent
NP_819403.1	CBU_0362	metal-dependent amidase/aminoacylase/carboxypeptidase	Pseudo		Absent
NP_819407.1	CBU_0367	phosphate regulon transcriptional regulator	Absent	CleRt_RS06410, CleRt_RS07805	Intact, Pseudo
NP_819408.2	CBU_0368	hypothetical protein	Pseudo	CleRt_RS09290	Pseudo
NP_819409.1	CBU_0369	hypothetical protein	Pseudo		Absent
NP_819410.1	CBU_0370	membrane-associated protein	Absent		Absent
NP_819411.1	CBU_0371	Bcr family multidrug resistance transporter	Absent		Absent
NP_819412.1	CBU_0372	Fic family protein	Pseudo		Absent
NP_819413.1	CBU_0373	dehydrogenase with MaoC-like domain	Absent		Absent
NP_819416.1	CBU_0377	hypothetical protein	Absent		Absent
NP_819417.1	CBU_0378	membrane-associated protein	Absent		Absent
NP_819419.1	CBU_0380	hypothetical protein	Absent		Absent
NP_819420.2	CBU_0381	glutamate-rich protein	Pseudo	CleRt_RS09065	Pseudo
NP_819422.2	CBU_0383	DNA-3-methyladenine glycosylase	Pseudo	CleRt_RS10520	Pseudo
YP_002332960.1	CBU_0384a	hypothetical protein	Pseudo		Absent
YP_002332961.1	CBU_0384b	hypothetical protein	Absent		Absent
NP_819427.1	CBU_0388	hypothetical protein	Absent		Absent
NP_819434.1	CBU_0395	hypothetical protein	Pseudo	CleRt_RS06365	Pseudo
NP_819437.1	CBU_0398	membrane-spanning protein	Absent		Absent
NP_819439.1	CBU_0400	hypothetical protein	Absent		Absent
YP_002332962.1	CBU_0400a	hypothetical protein	Absent		Absent
NP_819441.1	CBU_0402	acetyltransferase family protein	Absent		Absent
NP_819442.1	CBU_0403	acetyltransferase family protein	Absent		Absent
NP_819446.1	CBU_0407	hypothetical protein	Absent		Absent
NP_819447.2	CBU_0409	hypothetical protein	Absent		Absent
NP_819448.1	CBU_0410	membrane-spanning protein	Absent		Absent
NP_819449.1	CBU_0411	hypothetical protein	Absent		Absent
NP_819450.1	CBU_0412	type 4 pili biogenesis protein	Pseudo	undefined location	Pseudo
NP_819453.2	CBU_0415	guanine deaminase	Pseudo	undefined location	Pseudo
NP_819454.2	CBU_0416	hypothetical protein	Absent		Absent
NP_819455.3	CBU_0417	hypothetical protein	Absent		Absent
NP_819456.1	CBU_0418	branched-chain amino acid aminotransferase	Pseudo	CleRt_RS02770, CleRt_RS03505	Intact, Intact
NP_819457.1	CBU_0419	polysaccharide deacetylase family protein	Pseudo	CleRt_RS06340	Pseudo
NP_819460.1	CBU_0422	aspartate 1-decarboxylase	Pseudo	CleRt_RS09260	Pseudo
NP_819463.1	CBU_0425	hypothetical protein	Absent		Absent
NP_819464.2	CBU_0426	amino acid permease	Pseudo	CleRt_RS06305, CleRt_RS06310, CleRt_RS06425	Intact, Intact, Pseudo
NP_819466.1	CBU_0429	peptidyl-tRNA hydrolase family protein	Pseudo		Absent
NP_819468.1	CBU_0431	aminomethyltransferase family protein	Pseudo	CleRt_RS06285	Intact
NP_819469.1	CBU_0432	MFS superfamily transporter	Pseudo	CleRt_RS06280	Intact
NP_819470.1	CBU_0433	mechanosensitive ion channel	Pseudo	CleRt_RS08535	Pseudo
YP_002332964.1	CBU_0434a	hypothetical protein	Absent		Absent
NP_819473.1	CBU_0436	membrane-spanning protein	Pseudo		Absent
NP_819476.1	CBU_0439	hypothetical protein	Absent		Absent
NP_819477.1	CBU_0440	hypothetical protein	Absent		Absent
NP_819483.1	CBU_0446	hypothetical protein	Pseudo		Absent
NP_819484.1	CBU_0447	ankyrin repeat-containing protein	Pseudo		Absent
NP_819485.1	CBU_0448	hypothetical protein	Absent		Absent
NP_819487.2	CBU_0451	cytochrome c assembly protein	Pseudo	CleRt_RS06245	Pseudo
NP_819489.2	CBU_0453	type 4 pili biogenesis protein	Pseudo	CleRt_RS10295	Intact
NP_819491.1	CBU_0455	thioredoxin	Pseudo	undefined location	Pseudo
NP_819492.1	CBU_0456	histone H1	Pseudo	CleRt_RS06230	Pseudo
NP_819494.1	CBU_0458	hypothetical protein	Pseudo		Absent
NP_819500.1	CBU_0465	hypothetical protein	Absent		Absent
NP_819504.1	CBU_0469	hypothetical protein	Pseudo		Absent
NP_819505.1	CBU_0470	purine/pyrimidine phosphoribosyl transferase	Pseudo	CleRt_RS06195	Pseudo
NP_819507.1	CBU_0472	ATP-dependent DNA helicase	Pseudo		Absent
NP_819509.1	CBU_0474	hypothetical protein	Pseudo	CleRt_RS06185	Intact
NP_819511.1	CBU_0476	hypothetical protein	Pseudo		Absent
NP_819512.1	CBU_0477	hypothetical protein	Pseudo	CleRt_RS08875, CleRt_RS08955	Pseudo, Pseudo
NP_819513.1	CBU_0478	hypothetical protein	Absent		Absent
NP_819515.1	CBU_0480	arginine repressor	Pseudo		Absent
NP_819516.1	CBU_0481	arginine ABC transporter ATP-binding protein	Pseudo	undefined location	Pseudo
NP_819520.1	CBU_0485	membrane-spanning protein	Pseudo		Absent
NP_819522.1	CBU_0488	symmetrical bis(5'-nucleosyl)-tetraphosphatase	Pseudo	undefined location	Pseudo
NP_819523.1	CBU_0489	phospholipase A1	Pseudo	CleRt_RS03675	Pseudo
NP_819524.2	CBU_0490	DNApPolymerase X family protein	Pseudo	CleRt_RS03680	Pseudo
NP_819535.1	CBU_0501	hypothetical protein	Absent		Absent
NP_819538.1	CBU_0504	di-/tripeptide transporter	Absent	CleRt_RS03750, CleRt_RS03910, CleRt_RS05190, CleRt_RS05195, CleRt_RS05200	Intact, Intact, Intact, Intact, Intact
NP_819539.1	CBU_0505	ribosomal-protein-alanine acetyltransferase	Absent	CleRt_RS03755	Intact
NP_819542.1	CBU_0508	membrane-spanning protein	Absent		Absent
NP_819543.1	CBU_0509	trp operon repressor	Pseudo	CleRt_RS03765	Pseudo
NP_819545.1	CBU_0513	fructose-1,6-bisphosphatase	Absent	CleRt_RS03785	Pseudo
NP_819546.1	CBU_0514	membrane-spanning protein	Absent		Absent
YP_002332968.1	CBU_0514a	hypothetical protein	Absent		Absent
NP_819547.2	CBU_0515	MFS superfamily transporter	Pseudo	undefined location	Pseudo
NP_819548.1	CBU_0516	hypothetical protein	Absent		Absent
YP_002332969.1	CBU_0516a	hypothetical protein	Absent		Absent
NP_819551.1	CBU_0519	DedA family protein	Pseudo	undefined location	Pseudo
NP_819554.1	CBU_0522	hypothetical protein	Absent		Absent
YP_002332970.1	CBU_0522a	hypothetical protein	Pseudo		Absent
NP_819558.1	CBU_0526	3-phosphoshikimate 1-carboxyvinyltransferase	Pseudo	CleRt_RS03840	Intact
NP_819561.1	CBU_0529	membrane-associated protein	Pseudo	CleRt_RS03855	Intact
NP_819562.2	CBU_0530	tetratricopeptide repeat family protein	Pseudo	CleRt_RS03860	Intact
NP_819564.2	CBU_0532	COME operon protein 1	Pseudo	undefined location	Pseudo
NP_819566.1	CBU_0534	membrane-associated protein	Pseudo		Absent
NP_819567.1	CBU_0535	hypothetical protein	Pseudo	CleRt_RS03900	Intact
NP_819568.1	CBU_0536	hypothetical protein	Absent		Absent
NP_819571.2	CBU_0539	di-/tripeptide transporter	Absent	CleRt_RS03750, CleRt_RS03910, CleRt_RS05190, CleRt_RS05195, CleRt_RS05200	Intact, Intact, Intact, Intact, Intact
NP_819575.1	CBU_0543	membrane-spanning protein	Absent		Absent
NP_819576.1	CBU_0544	hypothetical protein	Absent		Absent
NP_819577.2	CBU_0545	LemA family protein	Absent	CleRt_RS03955	Intact
NP_819578.1	CBU_0546	endopeptidase	Pseudo	CleRt_RS03960	Intact
NP_819579.1	CBU_0547	tetratricopeptide repeat family protein	Pseudo	undefined location	Pseudo
YP_002332971.1	CBU_0554a	hypothetical protein	Pseudo		Absent
NP_819586.1	CBU_0555	hypothetical protein	Pseudo		Absent
NP_819591.1	CBU_0560	hypothetical protein	Pseudo	CleRt_RS04015	Pseudo
NP_819592.1	CBU_0562	hypothetical ATPase	Absent		Absent
YP_002332972.1	CBU_0562a	hypothetical protein	Pseudo		Absent
NP_819596.1	CBU_0566	MFS superfamily transporter	Pseudo	undefined location	Pseudo
NP_819598.1	CBU_0568	PhoH-like protein	Pseudo	CleRt_RS04035	Pseudo
NP_819600.1	CBU_0570	amino acid permease	Pseudo	CleRt_RS04045, CleRt_RS06310, CleRt_RS06425	Intact, Intact, Pseudo
NP_819601.1	CBU_0571	hypothetical protein	Absent		Absent
NP_819604.1	CBU_0574	3-ketoacyl-CoA thiolase	Absent	CleRt_RS09005	Pseudo
NP_819606.2	CBU_0576	3-hydroxyacyl-CoA dehydrogenase	Pseudo	CleRt_RS04050	Pseudo
NP_819607.2	CBU_0577	membrane-spanning protein	Pseudo	undefined location	Pseudo
NP_819608.1	CBU_0578	polyprenyl-phosphate beta-D-glucosyltransferase	Pseudo		Absent
NP_819609.1	CBU_0579	undecaprenyl-phosphomannose:protein mannosyltransferase	Pseudo		Absent
NP_819610.1	CBU_0580	hypothetical protein	Pseudo		Absent
NP_819614.1	CBU_0584	hypothetical protein	Pseudo		Absent
NP_819619.1	CBU_0589	2Fe-2s ferredoxin	Pseudo	CleRt_RS04090	Pseudo
NP_819620.1	CBU_0590	hypothetical protein	Absent		Absent
NP_819622.2	CBU_0592	membrane-spanning protein	Pseudo	undefined location	Pseudo
NP_819626.1	CBU_0596	metal-dependent hydrolase	Absent	CleRt_RS10035	Pseudo
YP_002332973.1	CBU_0596a	hypothetical protein	Absent		Absent
NP_819627.1	CBU_0597	oxygen-independent coproporphyrinogen-III oxidase	Pseudo	CleRt_RS04125	Pseudo
NP_819628.2	CBU_0598	ADP-ribose pyrophosphatase	Pseudo	CleRt_RS04130	Intact
NP_819629.1	CBU_0599	3'(2'),5'-bisphosphate nucleotidase	Absent	CleRt_RS04135	Intact
NP_819647.2	CBU_0617	membrane-spanning protein	Pseudo		Absent
NP_819648.2	CBU_0618	acyltransferase family protein	Pseudo		Absent
NP_819649.1	CBU_0619	hypothetical protein	Absent		Absent
NP_819653.1	CBU_0623	hypothetical protein	Absent		Absent
NP_819654.1	CBU_0624	hypothetical protein	Absent		Absent
NP_819655.1	CBU_0625	hypothetical protein	Absent		Absent
NP_819656.1	CBU_0626	hypothetical protein	Absent		Absent
NP_819657.1	CBU_0627	hypothetical protein	Absent		Absent
NP_819660.1	CBU_0630	FKBP-type peptidyl-prolyl cis-trans isomerase	Pseudo	CleRt_RS02255, CleRt_RS02990	Pseudo, Pseudo
NP_819662.1	CBU_0632	hypothetical protein	Pseudo	CleRt_RS02285, CleRt_RS03020	Intact, Intact
NP_819664.2	CBU_0634	two component system histidine kinase	Absent	CleRt_RS02275, CleRt_RS03010, CleRt_RS10070	Intact, Intact, Intact
NP_819665.1	CBU_0635	membrane-spanning protein	Pseudo		Absent
NP_819666.1	CBU_0636	drug/metabolite exporter family transporter	Pseudo		Absent
NP_819667.1	CBU_0637	coenzyme PQQ synthesis protein C	Pseudo		Absent
NP_819672.1	CBU_0642	glycerophosphoryl diester phosphodiesterase	Pseudo	CleRt_RS02310, CleRt_RS03045	Pseudo, Pseudo
NP_819674.1	CBU_0644	plasmid stabilization system toxin protein	Pseudo		Absent
NP_819675.1	CBU_0645	plasmid stabilization system antitoxin protein	Pseudo		Absent
NP_819690.1	CBU_0660	hypothetical protein	Absent		Absent
NP_819691.1	CBU_0661	hypothetical protein	Pseudo	undefined location	Pseudo
NP_819693.1	CBU_0663	hypothetical protein	Absent		Absent
NP_819694.1	CBU_0664	transposase	Absent		Absent
NP_819695.1	CBU_0665	hypothetical protein	Absent		Absent
NP_819699.1	CBU_0669	hypothetical protein	Absent		Absent
NP_819702.1	CBU_0672	hypothetical protein	Pseudo		Absent
NP_819703.1	CBU_0673	histidinol-phosphatase	Pseudo	undefined location	Pseudo
NP_819714.1	CBU_0684	sulfotransferase	Pseudo		Absent
NP_819715.1	CBU_0685	hypothetical protein	Pseudo		Absent
NP_819716.2	CBU_0686	pyruvate dehydrogenase E1 component subunit beta	Absent		Absent
NP_819717.1	CBU_0687	membrane-spanning protein	Pseudo		Absent
NP_819718.1	CBU_0688	GDP-L-fucose synthase	Pseudo		Absent
NP_819719.1	CBU_0689	GDP-mannose 4,6 dehydratase	Pseudo		Absent
NP_819720.2	CBU_0690	polyprenyl-phosphate beta-D-mannosyltransferase	Pseudo		Absent
NP_819721.2	CBU_0691	methyltransferase	Pseudo		Absent
NP_819724.1	CBU_0694	glycosyltransferase	Pseudo		Absent
NP_819729.1	CBU_0699	sulfotransferase	Pseudo		Absent
NP_819730.2	CBU_0700	sulfate adenylyltransferase	Pseudo		Absent
NP_819731.2	CBU_0701	3'(2'),5'-bisphosphate nucleotidase	Absent	CleRt_RS04135	Intact
NP_819735.1	CBU_0705	hypothetical protein	Absent		Absent
NP_819736.1	CBU_0706	hypothetical protein	Absent		Absent
NP_819737.1	CBU_0707	permease	Absent	undefined location	Pseudo
NP_819740.1	CBU_0711	hypothetical protein	Absent		Absent
NP_819741.1	CBU_0712	response regulator	Absent	undefined location	Pseudo
NP_819742.2	CBU_0713	phosphate transporter	Pseudo	undefined location	Pseudo
NP_819743.2	CBU_0714	hypothetical protein	Pseudo	CleRt_RS02520, CleRt_RS03255	Intact, Intact
NP_819744.1	CBU_0715	transposase	Absent		Absent
NP_819745.1	CBU_0716	thioredoxin reductase family protein	Pseudo		Absent
NP_819747.1	CBU_0719	hypothetical protein	Pseudo		Absent
NP_819752.1	CBU_0724	transposase	Absent		Absent
NP_819757.2	CBU_0731	hypothetical protein	Pseudo	undefined location	Pseudo
NP_819760.1	CBU_0734	hypothetical protein	Absent		Absent
NP_819761.1	CBU_0735	uridine phosphorylase	Pseudo		Absent
NP_819762.1	CBU_0736	hypothetical protein	Absent	CleRt_RS02570, CleRt_RS03305	Intact, Intact
NP_819767.1	CBU_0741	microcin-processing peptidase 1	Pseudo	CleRt_RS02600, CleRt_RS03335	Intact, Intact
NP_819768.1	CBU_0742	hypothetical protein	Absent		Absent
NP_819773.2	CBU_0747	LPS ABC transporter substrate-binding protein	Pseudo	CleRt_RS02630, CleRt_RS03365	Pseudo, Pseudo
NP_819778.2	CBU_0752	esterase family protein	Pseudo		Absent
NP_819779.1	CBU_0753	acriflavin resistance membrane protein	Absent	CleRt_RS08850, CleRt_RS08930, CleRt_RS10120, CleRt_RS10125	Pseudo, Pseudo, Intact, Intact
NP_819780.1	CBU_0754	acriflavin resistance protein	Pseudo	CleRt_RS02685, CleRt_RS03420	Pseudo, Pseudo
NP_819784.1	CBU_0760	sensor protein	Pseudo	CleRt_RS02710, CleRt_RS03445	Pseudo, Pseudo
NP_819786.1	CBU_0762	hypothetical protein	Pseudo	undefined location	Pseudo
NP_819787.2	CBU_0763	membrane-spanning protein	Pseudo	CleRt_RS02715, CleRt_RS03450	Pseudo, Pseudo
NP_819788.1	CBU_0766	acetoacetyl-CoA synthetase	Pseudo	undefined location	Pseudo
NP_819789.1	CBU_0767	hypothetical protein	Absent		Absent
NP_819790.2	CBU_0768	multidrug resistance protein B	Absent	undefined location	Pseudo
NP_819791.1	CBU_0769	GMP synthase (glutamine-hydrolyzing)	Absent	undefined location	Pseudo
NP_819792.2	CBU_0770	hypothetical ATPase	Pseudo		Absent
NP_819793.1	CBU_0771	methylisocitrate lyase	Pseudo		Absent
NP_819794.1	CBU_0772	2-methylcitrate synthase	Pseudo	undefined location	Pseudo
NP_819795.1	CBU_0773	glyoxalase family protein PhnB	Pseudo		Absent
NP_819796.1	CBU_0774	stress-responsive transcriptional regulator	Pseudo	CleRt_RS05655	Pseudo
NP_819797.1	CBU_0775	GntR family transcriptional regulator	Absent	CleRt_RS05650	Pseudo
NP_819798.1	CBU_0776	ABC transporter ATP-binding protein	Pseudo		Absent
NP_819799.2	CBU_0777	ABC transporter permease	Pseudo		Absent
YP_002332976.1	CBU_0777c	hypothetical protein	Pseudo		Absent
NP_819802.1	CBU_0781	ankyrin repeat-containing protein	Pseudo		Absent
NP_819803.1	CBU_0782	hypothetical protein	Pseudo	CleRt_RS05670	Pseudo
NP_819804.1	CBU_0784	hypothetical protein	Absent		Absent
NP_819806.2	CBU_0786	coA-transferase family III protein	Absent		Absent
NP_819807.2	CBU_0787	peptide synthetase	Absent		Absent
NP_819808.1	CBU_0788	polyketide synthase	Absent		Absent
NP_819812.2	CBU_0792	multidrug resistance protein B	Absent		Absent
NP_819813.1	CBU_0793	hypothetical protein	Absent		Absent
NP_819814.1	CBU_0794	hypothetical protein	Absent		Absent
NP_819819.1	CBU_0799	hypothetical protein	Absent		Absent
NP_819821.1	CBU_0801	ribosomal-protein-S18-alanine acetyltransferase	Pseudo	undefined location	Pseudo
NP_819822.2	CBU_0802	hypothetical protein	Absent		Absent
NP_819825.2	CBU_0805	hypothetical protein	Absent		Absent
NP_819826.1	CBU_0806	hypothetical protein	Absent		Absent
NP_819832.1	CBU_0812	Na+ driven multidrug efflux pump	Pseudo	CleRt_RS05540	Pseudo
NP_819833.1	CBU_0813	hypothetical protein	Absent		Absent
NP_819837.2	CBU_0817	aminoglycoside N6'-acetyltransferase	Absent		Absent
NP_819838.1	CBU_0818	TetR family transcriptional regulator	Absent		Absent
NP_819839.1	CBU_0819	glutathione S-transferase	Absent		Absent
NP_819842.1	CBU_0822	Fic family protein	Absent		Absent
NP_819847.1	CBU_0827	hypothetical protein	Pseudo		Absent
NP_819848.1	CBU_0828	NAD-dependent oxidoreductase	Pseudo	CleRt_RS05515	Intact
NP_819849.2	CBU_0829	NAD dependent epimerase/dehydratase family protein	Pseudo	CleRt_RS01215, CleRt_RS05500, CleRt_RS05505	Intact, Pseudo, Intact
NP_819850.1	CBU_0830	perosamine synthetase	Pseudo	CleRt_RS08820, CleRt_RS08900	Pseudo, Pseudo
NP_819852.1	CBU_0832	transferase family protein	Pseudo		Absent
NP_819853.1	CBU_0833	phospholipid-lipopolysaccharide ABC transporter permease/ATP-binding protein	Pseudo	CleRt_RS10210, CleRt_RS10215, CleRt_RS10580	Intact, Intact, Intact
NP_819854.1	CBU_0834	methyltransferase	Pseudo		Absent
NP_819856.2	CBU_0836	radical SAM superfamily protein	Pseudo		Absent
NP_819857.1	CBU_0837	membrane-spanning protein	Absent		Absent
NP_819858.2	CBU_0838	lipopolysaccharide N-acetylglucosaminyltransferase	Absent	CleRt_RS05485	Intact
NP_819862.1	CBU_0842	UDP-N-acetylglucosamine 2-epimerase	Pseudo	CleRt_RS05495	Intact
NP_819863.2	CBU_0843	glycosyltransferase	Pseudo		Absent
NP_819867.1	CBU_0847	3-hydroxyacyl CoA dehydrogenase	Pseudo	CleRt_RS05450	Pseudo
NP_819870.2	CBU_0850	membrane-spanning protein	Pseudo		Absent
NP_819873.2	CBU_0853	methylglyoxal synthase	Pseudo	undefined location	Pseudo
NP_819874.1	CBU_0854	hypothetical protein	Absent		Absent
NP_819879.2	CBU_0860	hypothetical protein	Pseudo		Absent
NP_819891.1	CBU_0873	Smr/MutS family protein	Pseudo	CleRt_RS05340	Intact
NP_819892.1	CBU_0874	chorismate synthase	Pseudo	CleRt_RS05335	Intact
NP_819895.1	CBU_0877	hypothetical protein	Absent		Absent
NP_819898.2	CBU_0880	hypothetical protein	Absent		Absent
NP_819899.1	CBU_0881	hypothetical protein	Absent		Absent
NP_819900.1	CBU_0883	hypothetical protein	Absent		Absent
NP_819902.2	CBU_0885	hypothetical protein	Pseudo		Absent
NP_819904.1	CBU_0888	disulfide bond formation protein B	Pseudo	undefined location	Pseudo
NP_819906.1	CBU_0890	glyoxalase II family Zn-dependent hydrolase	Pseudo	undefined location	Pseudo
NP_819913.1	CBU_0898	thyroglobulin type-1 repeat domain protein	Absent	CleRt_RS05265	Intact
NP_819915.1	CBU_0900	hypothetical protein	Absent		Absent
NP_819919.1	CBU_0904	NifR3-like protein	Pseudo	undefined location	Pseudo
NP_819921.1	CBU_0906	MFS superfamily transporter	Pseudo	undefined location	Pseudo
NP_819922.1	CBU_0907	YciL	Pseudo	CleRt_RS05235, CleRt_RS05240	Intact, Intact
NP_819925.1	CBU_0910	membrane-associated protein	Pseudo	undefined location	Pseudo
NP_819926.2	CBU_0911	hypothetical protein	Absent		Absent
NP_819927.1	CBU_0912	2-methylcitrate dehydratase	Absent		Absent
NP_819929.1	CBU_0914	membrane-spanning protein	Absent		Absent
NP_819930.1	CBU_0915	enhanced entry protein	Absent		Absent
NP_819931.1	CBU_0916	endonuclease/exonuclease/phosphatase family protein	Absent	undefined location	Pseudo
NP_819932.1	CBU_0918	hypothetical protein	Absent		Absent
NP_819933.1	CBU_0920	acyl-CoA desaturase	Absent		Absent
NP_819934.1	CBU_0921	hypothetical protein	Absent		Absent
NP_819935.1	CBU_0922	MFS superfamily transporter	Pseudo	CleRt_RS04350	Intact
NP_819936.1	CBU_0923	membrane-spanning protein	Absent		Absent
NP_819937.1	CBU_0924	O-methyltransferase	Pseudo	CleRt_RS04355	Intact
NP_819938.1	CBU_0925	membrane-bound lytic murein transglycosylase B	Absent	undefined location	Pseudo
NP_819939.1	CBU_0926	3-hydroxyisobutyrate dehydrogenase	Absent		Absent
NP_819940.1	CBU_0927	malonate-semialdehyde dehydrogenase (acetylating)	Absent	undefined location	Pseudo
NP_819942.1	CBU_0929	short chain dehydrogenase	Pseudo	undefined location	Pseudo
NP_819944.2	CBU_0931	glycerol-3-phosphate dehydrogenase	Pseudo	undefined location	Pseudo
NP_819945.2	CBU_0932	glycerol kinase	Absent		Absent
NP_819946.1	CBU_0933	ABC transporter permease	Absent	CleRt_RS04375	Intact
NP_819947.1	CBU_0934	ABC transporter ATP-binding protein	Absent	CleRt_RS04380	Intact
NP_819949.1	CBU_0936	OmpA-like transmembrane domain protein	Pseudo	undefined location	Pseudo
NP_819951.2	CBU_0939	hypothetical protein	Pseudo	CleRt_RS09055	Pseudo
NP_819954.1	CBU_0942	hypothetical protein	Pseudo	undefined location	Pseudo
NP_819955.2	CBU_0943	rhodanese-related sulfurtransferase	Pseudo	CleRt_RS04420	Pseudo
NP_819956.1	CBU_0944	hypothetical protein	Absent		Absent
NP_819957.1	CBU_0945	membrane-associated protein	Absent		Absent
NP_819958.1	CBU_0946	hypothetical protein	Absent		Absent
NP_819959.1	CBU_0948	hypothetical protein	Absent		Absent
NP_819960.1	CBU_0949	hypothetical protein	Absent		Absent
NP_819961.1	CBU_0952	hypothetical protein	Absent	undefined location	Pseudo
NP_819962.2	CBU_0953	amino acid permease	Absent		Absent
NP_819963.1	CBU_0954	MutT/nudix family phosphohydrolase	Absent		Absent
NP_819965.1	CBU_0956	membrane-associated protein	Absent	undefined location	Pseudo
NP_819966.1	CBU_0957	hypothetical protein	Absent	CleRt_RS09855, CleRt_RS09930, CleRt_RS08215, CleRt_RS08220, CleRt_RS08265, CleRt_RS08270, CleRt_RS08810, CleRt_RS08890	Intact, Intact, Intact, Intact, Intact, Intact, Intact, Intact
NP_819967.1	CBU_0959	Bcr family multidrug resistance transporter	Absent		Absent
NP_819968.1	CBU_0960	transcriptional regulator	Absent		Absent
NP_819969.2	CBU_0961	hypothetical protein	Absent		Absent
NP_819970.1	CBU_0962	short chain dehydrogenase	Pseudo		Absent
NP_819972.2	CBU_0964	hypothetical protein	Pseudo		Absent
YP_002332977.1	CBU_0964a	hypothetical protein	Pseudo		Absent
NP_819973.1	CBU_0965	cytochrome d ubiquinol oxidase subunit I	Pseudo	CleRt_RS09365	Pseudo
NP_819974.1	CBU_0966	cytochrome d ubiquinol oxidase subunit II	Absent		Absent
NP_819975.2	CBU_0967	protein YbgT	Absent		Absent
NP_819976.1	CBU_0968	phospholipase D	Pseudo		Absent
NP_819978.1	CBU_0970	membrane-spanning protein	Pseudo		Absent
NP_819980.1	CBU_0972	hypothetical protein	Pseudo	undefined location	Pseudo
NP_819982.1	CBU_0974	acetyl-CoA acetyltransferase	Pseudo	CleRt_RS04975	Pseudo
NP_819986.1	CBU_0978	membrane-associated protein	Absent		Absent
NP_819987.1	CBU_0979	lipoprotein	Absent	undefined location	Pseudo
NP_819988.1	CBU_0980	lipoprotein	Absent		Absent
NP_819989.1	CBU_0981	hypothetical protein	Absent		Absent
NP_819990.1	CBU_0982	3-deoxy-7-phosphoheptulonate synthase	Absent	CleRt_RS04995	Intact
NP_819991.1	CBU_0984	prephenate dehydrogenase	Pseudo	undefined location	Pseudo
NP_819992.1	CBU_0985	hypothetical protein	Pseudo	CleRt_RS09150	Intact
NP_820001.1	CBU_0994	hypothetical protein	Absent		Absent
NP_820004.2	CBU_0997	hypothetical protein	Absent		Absent
NP_820006.2	CBU_0999	GTP-binding protein	Pseudo		Absent
NP_820016.2	CBU_1010	hypothetical protein	Absent		Absent
NP_820020.1	CBU_1014	membrane-associated protein	Absent		Absent
NP_820021.1	CBU_1015	hypothetical protein	Absent		Absent
NP_820022.1	CBU_1016	hypothetical protein	Absent		Absent
NP_820023.1	CBU_1017	hypothetical ATPase	Absent		Absent
NP_820024.1	CBU_1018	hypothetical protein	Absent		Absent
NP_820025.2	CBU_1019	hypothetical protein	Absent		Absent
NP_820026.1	CBU_1020	hypothetical protein	Absent		Absent
NP_820027.1	CBU_1021	nucleotidyltransferase	Absent	CleRt_RS09145	Pseudo
NP_820028.1	CBU_1022	nucleotidyltransferase	Absent	CleRt_RS04920	Pseudo
NP_820029.2	CBU_1023	quinone oxidoreductase	Absent		Absent
YP_002332978.1	CBU_1023a	hypothetical protein	Absent		Absent
NP_820033.1	CBU_1027	ATPase	Absent	CleRt_RS09535	Pseudo
NP_820034.1	CBU_1028	hypothetical protein	Absent		Absent
NP_820035.2	CBU_1031	lysozyme	Absent		Absent
NP_820039.1	CBU_1035	nicotinate phosphoribosyltransferase	Pseudo	CleRt_RS04855	Intact
NP_820043.1	CBU_1041	hypothetical protein	Pseudo		Absent
YP_002332980.1	CBU_1045a	hypothetical protein	Absent		Absent
NP_820054.1	CBU_1053	regulatory protein	Pseudo	CleRt_RS05165	Intact
NP_820056.1	CBU_1055	putative competence-damage protein	Pseudo	CleRt_RS05175	Intact
NP_820057.2	CBU_1056	DNA mismatch repair protein	Absent	CleRt_RS05180	Intact
NP_820058.1	CBU_1057	cell wall biogenesis glycosyltransferase	Pseudo	CleRt_RS05185	Pseudo
NP_820059.1	CBU_1058	membrane-spanning protein	Pseudo	CleRt_RS05205	Pseudo
YP_002332981.1	CBU_1061a	membrane-associated protein	Absent		Absent
NP_820063.1	CBU_1063	hypothetical protein	Absent		Absent
NP_820065.1	CBU_1065	2'-5' RNA ligase	Absent		Absent
NP_820066.1	CBU_1066	divalent anion:sodium symporter family transporter	Absent	CleRt_RS08355, CleRt_RS10055	Intact, Intact
NP_820067.1	CBU_1067	tRNA s2C32 biosynthesis protein	Absent	CleRt_RS04480	Pseudo
YP_002332982.1	CBU_1067a	adenylate cyclase	Absent		Absent
NP_820070.2	CBU_1071	membrane-spanning protein	Absent	CleRt_RS04485	Pseudo
NP_820071.1	CBU_1072	queuine tRNA-ribosyltransferase	Pseudo	CleRt_RS09075, CleRt_RS09080, CleRt_RS10065	Intact, Intact, Intact
NP_820072.1	CBU_1073	hypothetical protein	Pseudo	undefined location	Pseudo
NP_820073.1	CBU_1074	hypoxanthine-guanine phosphoribosyltransferase	Absent	CleRt_RS04500	Intact
YP_002332983.1	CBU_1075a	hypothetical protein	Pseudo		Absent
NP_820076.1	CBU_1077	anhydromuramoyl-peptide exo-beta-N-acetylglucosaminidase	Pseudo	undefined location	Pseudo
NP_820078.1	CBU_1079	hypothetical protein	Pseudo	CleRt_RS09085	Pseudo
NP_820079.1	CBU_1080	ErfK/YbiS/YcfS/YnhG family protein	Pseudo	undefined location	Pseudo
NP_820080.2	CBU_1081	hypothetical protein	Pseudo	CleRt_RS04530	Intact
NP_820082.2	CBU_1083	DNA mismatch repair protein	Pseudo	CleRt_RS04540	Intact
NP_820083.1	CBU_1084	two component system histidine kinase	Pseudo	CleRt_RS04545, CleRt_RS10070	Intact, Intact
NP_820085.1	CBU_1086	transposase	Absent		Absent
NP_820088.1	CBU_1089	hypothetical protein	Pseudo		Absent
YP_002332984.1	CBU_1090a	hypothetical protein	Pseudo		Absent
NP_820091.1	CBU_1092	lipoprotein	Absent	CleRt_RS09090	Pseudo
NP_820092.1	CBU_1093	acriflavin resistance membrane protein	Pseudo	CleRt_RS08395, CleRt_RS10080, CleRt_RS10120, CleRt_RS10125, CleRt_RS10130	Intact, Pseudo, Intact, Intact, Intact
NP_820093.1	CBU_1094	acriflavin resistance protein	Pseudo	CleRt_RS08365	Intact
NP_820094.2	CBU_1095	hypothetical protein	Pseudo		Absent
NP_820096.1	CBU_1097	alpha-acetolactate decarboxylase	Absent		Absent
NP_820097.1	CBU_1098	hypothetical protein	Absent		Absent
NP_820102.2	CBU_1103	membrane-bound lytic murein transglycosylase D	Absent	CleRt_RS06580, CleRt_RS10085	Intact, Intact
NP_820103.1	CBU_1104	transposase	Absent		Absent
NP_820110.2	CBU_1111	membrane-bound lytic murein transglycosylase A	Absent		Absent
NP_820111.2	CBU_1112	endo/excinuclease domain-containing protein	Absent		Absent
NP_820120.1	CBU_1121	hypothetical protein	Absent		Absent
NP_820121.2	CBU_1122	enhanced entry protein	Absent	CleRt_RS04700, CleRt_RS05780, CleRt_RS08205, CleRt_RS08490, CleRt_RS09320, CleRt_RS10405	Pseudo, Pseudo, Intact, Intact, Pseudo, Intact
NP_820126.2	CBU_1127	membrane-spanning protein	Absent	CleRt_RS04660	Pseudo
NP_820130.1	CBU_1131	SpoU family rRNA methylase	Pseudo	CleRt_RS04680	Pseudo
NP_820131.1	CBU_1132	hypothetical protein	Absent		Absent
NP_820133.1	CBU_1134	membrane-associated protein	Absent		Absent
NP_820134.1	CBU_1135	hypothetical protein	Absent		Absent
NP_820135.1	CBU_1136	enhanced entry protein EnhC	Pseudo	CleRt_RS04690	Pseudo
NP_820136.1	CBU_1137	enhanced entry protein	Pseudo	CleRt_RS10090	Intact
NP_820137.1	CBU_1138	enhanced entry protein	Absent	CleRt_RS04700, CleRt_RS05780, CleRt_RS08205, CleRt_RS08490, CleRt_RS09320, CleRt_RS10405	Pseudo, Pseudo, Intact, Intact, Pseudo, Intact
YP_002332986.1	CBU_1138a	hypothetical protein	Absent		Absent
NP_820138.2	CBU_1139	membrane-associated protein	Absent		Absent
NP_820143.1	CBU_1144	hypothetical protein	Absent		Absent
NP_820146.1	CBU_1148	transcription-repair coupling factor	Pseudo	CleRt_RS10095	Pseudo
NP_820149.2	CBU_1151	putative phosphatase	Absent		Absent
NP_820150.1	CBU_1152	anthranilate synthase component I	Absent	undefined location	Pseudo
NP_820151.1	CBU_1154	indole-3-glycerol phosphate synthase	Absent	CleRt_RS09110, CleRt_RS10100	Intact, Intact
NP_820152.1	CBU_1155	N-(5'-phosphoribosyl)anthranilate isomerase	Absent	CleRt_RS10105	Pseudo
NP_820153.1	CBU_1156	tryptophan synthase subunit alpha	Pseudo	CleRt_RS04735	Pseudo
NP_820154.1	CBU_1157	hypothetical protein	Pseudo	CleRt_RS04740	Pseudo
NP_820155.1	CBU_1158	sterol delta-7-reductase	Absent	undefined location	Pseudo
NP_820156.1	CBU_1159	hypothetical protein	Absent		Absent
NP_820158.2	CBU_1161	hypothetical protein	Absent		Absent
NP_820159.1	CBU_1162	MFS superfamily transporter	Absent	undefined location	Pseudo
NP_820168.2	CBU_1171	hypothetical protein	Pseudo	CleRt_RS04765	Pseudo
NP_820169.1	CBU_1173	hypothetical protein	Absent		Absent
NP_820170.1	CBU_1175	membrane-spanning protein	Pseudo		Absent
NP_820171.1	CBU_1176	deoxyribodipyrimidine photolyase	Pseudo	CleRt_RS01765	Pseudo
NP_820174.1	CBU_1179	Bcr family multidrug resistance transporter	Absent	CleRt_RS04810	Pseudo
NP_820175.1	CBU_1180	hypothetical protein	Absent		Absent
NP_820179.1	CBU_1184	acyltransferase family protein	Pseudo	CleRt_RS09135	Pseudo
YP_002332987.1	CBU_1186a	hypothetical protein	Pseudo		Absent
YP_002332988.1	CBU_1186b	hypothetical protein	Absent		Absent
NP_820182.1	CBU_1187	hypothetical protein	Pseudo	CleRt_RS09855, CleRt_RS09930	Intact, Intact
NP_820184.6	CBU_1189	recombination factor protein RarA	Pseudo	CleRt_RS04275	Pseudo
NP_820189.1	CBU_1194	membrane-spanning protein	Absent		Absent
NP_820191.1	CBU_1196	ATP-dependent clp protease ATP-binding subunit	Pseudo	CleRt_RS09045	Pseudo
NP_820192.1	CBU_1197	membrane-associated protein	Pseudo		Absent
NP_820193.1	CBU_1198	hypothetical protein	Absent		Absent
NP_820194.1	CBU_1199	hypothetical protein	Absent		Absent
NP_820196.1	CBU_1201	S-adenosylmethionine:tRNA ribosyltransferase-isomerase	Pseudo	CleRt_RS04240	Pseudo
NP_820197.1	CBU_1202	membrane-spanning protein	Pseudo		Absent
NP_820199.2	CBU_1204	succinate-semialdehyde dehydrogenase (NADP+)	Pseudo	CleRt_RS09040	Pseudo
NP_820201.2	CBU_1206	delta(24(24(1)))-sterol reductase	Absent		Absent
NP_820202.1	CBU_1207	hypothetical protein	Absent		Absent
NP_820204.2	CBU_1209	membrane-spanning protein	Absent		Absent
NP_820208.1	CBU_1213	ankyrin repeat-containing protein	Absent		Absent
NP_820209.1	CBU_1214	hypothetical protein	Absent		Absent
YP_002332990.1	CBU_1216a	hypothetical protein	Absent		Absent
NP_820212.1	CBU_1217	membrane-spanning protein	Absent		Absent
NP_820214.1	CBU_1219	hypothetical protein	Pseudo		Absent
NP_820218.1	CBU_1223	2-dehydro-3-deoxygluconokinase	Pseudo	CleRt_RS09025	Pseudo
NP_820220.2	CBU_1225	1,3,4,6-tetrachloro-1,4-cyclohexadiene hydrolase	Pseudo	CleRt_RS04190	Pseudo
NP_820222.2	CBU_1227	transcriptional regulatory protein	Pseudo	CleRt_RS04180	Pseudo
NP_820223.1	CBU_1228	sensor protein	Pseudo	CleRt_RS04175	Pseudo
NP_820225.1	CBU_1230	ATP-dependent nuclease subunit A	Pseudo	CleRt_RS04165	Intact
NP_820226.2	CBU_1231	membrane-associated protein	Absent		Absent
NP_820228.2	CBU_1233	5'-nucleotidase	Pseudo	CleRt_RS04160	Intact
NP_820229.2	CBU_1234	hypothetical ATPase	Absent		Absent
NP_820231.1	CBU_1236	hypothetical protein	Absent		Absent
NP_820232.2	CBU_1237	PIN domain-containing protein	Pseudo		Absent
NP_820233.1	CBU_1238	CopG family transcriptional regulator	Pseudo		Absent
NP_820237.1	CBU_1242	long-chain fatty acid transport protein	Pseudo	CleRt_RS08320	Intact
NP_820239.1	CBU_1244	multidrug resistance protein B	Pseudo	CleRt_RS05900	Pseudo
NP_820242.1	CBU_1247	hypothetical protein	Pseudo	CleRt_RS05910	Intact
NP_820244.1	CBU_1249	integral membrane protein	Pseudo	CleRt_RS05920	Intact
NP_820245.1	CBU_1250	hypothetical protein	Absent		Absent
NP_820250.1	CBU_1256	hypothetical protein	Absent		Absent
NP_820251.1	CBU_1257	hypothetical protein	Pseudo		Absent
NP_820256.1	CBU_1262	hypothetical protein	Absent		Absent
NP_820257.1	CBU_1263	membrane-associated protein	Absent		Absent
YP_002332993.1	CBU_1267a	small cell variant protein ScvA	Absent		Absent
NP_820262.2	CBU_1268	hypothetical protein	Pseudo	undefined location	Pseudo
YP_002332994.2	CBU_1269a	hypothetical protein	Pseudo		Absent
NP_820265.1	CBU_1272	hypothetical protein	Absent		Absent
NP_820267.1	CBU_1274	hypothetical protein	Absent	undefined location	Pseudo
NP_820268.1	CBU_1275	starvation sensing protein	Pseudo	CleRt_RS06025	Pseudo
NP_820269.2	CBU_1276	short chain dehydrogenase	Pseudo	undefined location	Pseudo
NP_820270.2	CBU_1277	2-dehydro-3-deoxyphosphogluconate aldolase	Pseudo	CleRt_RS06030	Intact
NP_820272.1	CBU_1279	exopolysaccharide synthesis protein	Pseudo	CleRt_RS06040	Pseudo
YP_002332995.1	CBU_1279a	hypothetical protein	Absent		Absent
YP_002332996.1	CBU_1280a	hypothetical protein	Absent		Absent
NP_820276.1	CBU_1284	hypothetical ATPase	Pseudo		Absent
NP_820277.1	CBU_1285	multidrug resistance protein B	Absent	undefined location	Pseudo
NP_820278.1	CBU_1286	hypothetical ATPase	Pseudo		Absent
NP_820283.1	CBU_1291	hypothetical protein	Pseudo		Absent
NP_820284.1	CBU_1292	ankyrin repeat-containing protein	Pseudo		Absent
NP_820286.1	CBU_1294	PIN domain-containing protein	Pseudo		Absent
NP_820287.1	CBU_1295	membrane-associated protein	Pseudo		Absent
NP_820289.1	CBU_1297	DNA repair protein	Pseudo	CleRt_RS10260, CleRt_RS10265, CleRt_RS10270	Pseudo, Intact, Intact
NP_820292.1	CBU_1300	hypothetical protein	Pseudo		Absent
NP_820294.1	CBU_1302	outer membrane lipoprotein	Pseudo	CleRt_RS06100	Intact
NP_820298.1	CBU_1306	peptide methionine sulfoxide reductase	Pseudo	CleRt_RS10275, CleRt_RS10280	Pseudo, Pseudo
NP_820299.2	CBU_1307	membrane-associated protein	Pseudo		Absent
NP_820300.1	CBU_1308	phosphohydrolase family protein	Absent		Absent
NP_820301.1	CBU_1310	hypothetical protein	Absent		Absent
NP_820302.1	CBU_1311	hypothetical protein	Absent		Absent
NP_820303.1	CBU_1312	hypothetical protein	Absent		Absent
NP_820304.1	CBU_1313	hypothetical protein	Absent		Absent
NP_820305.2	CBU_1314	hypothetical protein	Absent		Absent
NP_820306.1	CBU_1316	hypothetical protein	Absent		Absent
YP_002332997.1	CBU_1316a	hypothetical protein	Absent		Absent
NP_820307.1	CBU_1317	hypothetical protein	Absent		Absent
NP_820308.1	CBU_1318	hypothetical protein	Absent		Absent
NP_820318.1	CBU_1328	hypothetical protein	Pseudo		Absent
NP_820319.1	CBU_1329	radical SAM superfamily protein	Pseudo	CleRt_RS09190, CleRt_RS09195	Intact, Intact
NP_820320.2	CBU_1331	CBS domain-containing protein	Absent	CleRt_RS05680	Pseudo
NP_820321.1	CBU_1332	hypothetical protein	Absent		Absent
YP_002332999.1	CBU_1332a	hypothetical protein	Absent		Absent
NP_820322.1	CBU_1333	membrane-spanning protein	Absent	undefined location	Pseudo
NP_820323.1	CBU_1334	membrane-spanning protein	Absent	CleRt_RS05690	Intact
NP_820324.1	CBU_1335	cyclin protein	Pseudo		Absent
NP_820325.1	CBU_1336	drug/metabolite exporter family transporter	Pseudo	CleRt_RS05695	Intact
NP_820329.2	CBU_1340	hypothetical protein	Pseudo		Absent
NP_820334.1	CBU_1345	MFS superfamily transporter	Pseudo	CleRt_RS08405, CleRt_RS10240	Intact, Pseudo
NP_820336.1	CBU_1347	glutamate/gamma-aminobutyrate antiporter	Pseudo	CleRt_RS05785	Pseudo
NP_820337.1	CBU_1348	hypothetical protein	Absent		Absent
NP_820338.2	CBU_1349	hypothetical protein	Absent		Absent
NP_820343.1	CBU_1354	hypothetical protein	Pseudo	CleRt_RS05810	Intact
NP_820352.1	CBU_1363	exodeoxyribonuclease I	Pseudo	CleRt_RS05855	Intact
NP_820355.1	CBU_1366	hypothetical protein	Absent		Absent
NP_820358.1	CBU_1369	membrane-associated protein	Pseudo		Absent
NP_820359.1	CBU_1370	membrane-associated protein	Pseudo		Absent
NP_820360.1	CBU_1371	peptidase M22 family non-proteolytic protein	Pseudo	CleRt_RS05880	Intact
NP_820361.1	CBU_1372	membrane-associated protein	Pseudo	CleRt_RS05885	Intact
NP_820362.1	CBU_1373	para-aminobenzoate synthetase component I	Absent	CleRt_RS02780, CleRt_RS03515	Intact, Intact
NP_820363.1	CBU_1374	cytidine/deoxycytidylate deaminase family protein	Pseudo	CleRt_RS05890	Pseudo
YP_002333001.1	CBU_1379a	hypothetical protein	Absent		Absent
NP_820369.1	CBU_1380	DoxD family protein	Pseudo	CleRt_RS08845, CleRt_RS08925	Pseudo, Pseudo
NP_820376.1	CBU_1387	hypothetical protein	Pseudo		Absent
NP_820379.1	CBU_1394	enhanced entry protein	Absent	CleRt_RS04700, CleRt_RS05780, CleRt_RS08205, CleRt_RS08490, CleRt_RS09320, CleRt_RS10405	Pseudo, Pseudo, Intact, Intact, Pseudo, Intact
NP_820380.1	CBU_1395	membrane-spanning protein	Pseudo	CleRt_RS02090	Intact
NP_820389.1	CBU_1404	hypothetical protein	Absent		Absent
YP_002333003.1	CBU_1405	hypothetical protein	Absent		Absent
NP_820393.2	CBU_1409	hypothetical protein	Pseudo		Absent
NP_820395.1	CBU_1411	hypothetical protein	Absent		Absent
NP_820396.2	CBU_1412	hypothetical protein	Absent	CleRt_RS09840	Intact
NP_820397.1	CBU_1413	membrane-spanning protein	Absent	undefined location	Pseudo
NP_820398.1	CBU_1414	hypothetical protein	Absent	undefined location	Pseudo
NP_820400.2	CBU_1416	repressor protein C2	Pseudo	CleRt_RS02020	Pseudo
NP_820408.1	CBU_1424	delta-aminolevulinic acid dehydratase	Pseudo	CleRt_RS01980	Pseudo
NP_820410.1	CBU_1426	hypothetical protein	Absent		Absent
YP_002333005.1	CBU_1427a	hypothetical protein	Absent		Absent
YP_002333006.1	CBU_1429a	hypothetical protein	Pseudo		Absent
NP_820417.1	CBU_1434	hypothetical protein	Pseudo	CleRt_RS01945	Pseudo
NP_820434.1	CBU_1451	peptidyl-prolyl cis-trans isomerase	Pseudo	CleRt_RS01850	Intact
NP_820440.2	CBU_1457	tetratricopeptide repeat family protein	Absent		Absent
NP_820441.1	CBU_1458	hypothetical ATPase	Absent		Absent
YP_002333007.1	CBU_1458a	hypothetical protein	Absent		Absent
NP_820442.1	CBU_1459	hypothetical protein	Absent		Absent
NP_820443.1	CBU_1460	hypothetical protein	Absent		Absent
YP_002333008.1	CBU_1462a	hypothetical protein	Absent		Absent
NP_820446.1	CBU_1463	hypothetical protein	Absent		Absent
NP_820448.1	CBU_1465	hypothetical protein	Pseudo	CleRt_RS07550	Pseudo
NP_820449.1	CBU_1466	hypothetical protein	Pseudo		Absent
NP_820450.1	CBU_1467	microcin-processing peptidase 2 TldD	Pseudo	CleRt_RS01825	Intact
NP_820451.2	CBU_1468	hypothetical protein	Pseudo	CleRt_RS08195	Intact
NP_820455.1	CBU_1472	hypothetical protein	Absent		Absent
NP_820459.1	CBU_1476	hydrogen peroxide-inducible genes activator	Pseudo		Absent
NP_820460.1	CBU_1477	peroxiredoxin	Pseudo	CleRt_RS01780	Pseudo
NP_820461.2	CBU_1478	peroxiredoxin reductase (NAD(P)H)	Absent	CleRt_RS01775	Pseudo
NP_820462.2	CBU_1479	hypothetical protein	Absent	undefined location	Pseudo
NP_820463.1	CBU_1480	hypothetical protein	Absent	CleRt_RS08795	Intact
NP_820464.1	CBU_1481	hypothetical protein	Absent	undefined location	Pseudo
NP_820466.1	CBU_1483	peptidase S49 non-proteolytic membrane spanning protein	Absent	CleRt_RS08790	Pseudo
NP_820468.2	CBU_1485	cyclin protein	Absent	CleRt_RS01725	Intact
NP_820469.1	CBU_1486	hypothetical protein	Absent		Absent
NP_820473.2	CBU_1490	virulence-associated protein I	Absent		Absent
NP_820474.2	CBU_1491	AAA family ATPase	Absent		Absent
NP_820475.1	CBU_1492	transposase	Absent		Absent
NP_820476.2	CBU_1493	hypothetical protein	Absent	CleRt_RS06765	Intact
NP_820480.1	CBU_1497	hypothetical protein	Absent		Absent
NP_820487.1	CBU_1504	signal peptidase I	Absent	CleRt_RS01685	Pseudo
NP_820489.1	CBU_1506	thioesterase	Pseudo	undefined location	Pseudo
NP_820490.1	CBU_1507	copper-exporting ATPase	Absent	CleRt_RS08775, CleRt_RS08780	Pseudo, Pseudo
NP_820491.1	CBU_1508	hypothetical ATPase	Absent		Absent
NP_820496.1	CBU_1513	short chain dehydrogenase	Pseudo	CleRt_RS01645	Pseudo
NP_820497.5	CBU_1514	short chain dehydrogenase	Absent	undefined location	Pseudo
NP_820498.1	CBU_1515	hypothetical protein	Absent		Absent
NP_820499.1	CBU_1516	hypothetical protein	Absent		Absent
NP_820500.1	CBU_1517	23S rRNA methyltransferase	Pseudo	CleRt_RS01630	Pseudo
YP_002333009.1	CBU_1526a	hypothetical protein	Absent		Absent
NP_820513.1	CBU_1530	membrane-spanning protein	Absent		Absent
YP_002333010.1	CBU_1530a	hypothetical protein	Absent		Absent
NP_820520.2	CBU_1537	peptidase M23 family non-proteolytic protein	Pseudo	undefined location	Pseudo
NP_820523.1	CBU_1540	hypothetical protein	Pseudo		Absent
NP_820524.1	CBU_1541	hypothetical protein	Absent		Absent
NP_820525.1	CBU_1542	membrane-associated protein	Absent		Absent
NP_820526.1	CBU_1543	hypothetical protein	Absent		Absent
NP_820527.1	CBU_1544	transposase	Absent		Absent
NP_820531.1	CBU_1548	membrane-spanning protein	Pseudo	undefined location	Pseudo
NP_820535.1	CBU_1552	hypothetical protein	Absent		Absent
NP_820538.1	CBU_1555	transposase	Absent		Absent
NP_820539.1	CBU_1556	membrane-spanning protein	Pseudo	CleRt_RS01525	Intact
NP_820541.1	CBU_1558	hypothetical protein	Pseudo	undefined location	Pseudo
NP_820542.1	CBU_1559	membrane-spanning protein	Pseudo	CleRt_RS08770	Pseudo
YP_002333012.1	CBU_1559a	hypothetical protein	Absent		Absent
NP_820543.1	CBU_1560	hypothetical protein	Pseudo		Absent
NP_820544.2	CBU_1561	membrane-spanning protein	Pseudo	CleRt_RS01515	Intact
NP_820552.1	CBU_1569	hypothetical protein	Pseudo		Absent
YP_002333013.1	CBU_1570a	hypothetical protein	Pseudo		Absent
NP_820556.1	CBU_1573	MFS superfamily transporter	Pseudo	CleRt_RS01485	Pseudo
NP_820558.1	CBU_1575	Tol-Pal system protein TolR	Pseudo	CleRt_RS01475	Intact
NP_820559.1	CBU_1576	membrane-spanning protein	Absent	CleRt_RS01455	Intact
NP_820560.1	CBU_1577	hypothetical protein	Pseudo	CleRt_RS01450	Intact
NP_820561.1	CBU_1578	ribonuclease BN	Pseudo	CleRt_RS01445	Pseudo
NP_820563.1	CBU_1580	ATPase	Pseudo	CleRt_RS09790, CleRt_RS09795, CleRt_RS09800	Intact, Intact, Intact
NP_820564.1	CBU_1581	hypothetical protein	Absent		Absent
NP_820565.1	CBU_1582	sodium/proton antiporter protein	Pseudo		Absent
NP_820566.1	CBU_1583	sodium/proton antiporter protein	Absent		Absent
NP_820567.1	CBU_1584	sodium/proton antiporter protein	Pseudo		Absent
NP_820568.1	CBU_1585	sodium/proton antiporter protein	Pseudo		Absent
NP_820569.1	CBU_1586	hypothetical protein	Pseudo		Absent
NP_820570.1	CBU_1587	sodium/proton antiporter protein	Pseudo		Absent
NP_820571.1	CBU_1588	sodium/proton antiporter protein	Pseudo	undefined location	Pseudo
NP_820572.1	CBU_1589	membrane-associated protein	Pseudo	CleRt_RS01425	Pseudo
NP_820573.1	CBU_1590	Na+/H+ antiporter	Pseudo		Absent
YP_002333015.1	CBU_1590a	hypothetical protein	Pseudo		Absent
NP_820577.1	CBU_1594	GatB/YqeY domain-containing protein	Pseudo	CleRt_RS09785	Pseudo
NP_820580.1	CBU_1597	hypothetical protein	Absent		Absent
NP_820583.1	CBU_1600	heat resistant agglutinin	Pseudo	CleRt_RS09780	Intact
NP_820586.1	CBU_1603	succinylglutamate desuccinylase/aspartoacylase family protein	Absent	CleRt_RS01390, CleRt_RS09775	Pseudo, Pseudo
NP_820589.1	CBU_1607	hypothetical protein	Absent		Absent
NP_820594.1	CBU_1612	hypothetical protein	Absent		Absent
NP_820595.1	CBU_1613	hypothetical protein	Absent		Absent
NP_820596.1	CBU_1614	hypothetical protein	Absent		Absent
NP_820600.1	CBU_1618	hypothetical protein	Absent		Absent
NP_820603.1	CBU_1621	hypothetical protein	Pseudo	undefined location	Pseudo
NP_820604.1	CBU_1622	Icm secretion system protein IcmB	Pseudo	CleRt_RS01365	Pseudo
NP_820605.1	CBU_1623	Icm secretion system protein IcmJ	Pseudo	undefined location	Pseudo
NP_820606.1	CBU_1624	Icm secretion system protein IcmD	Pseudo	CleRt_RS01355	Pseudo
NP_820607.1	CBU_1625	Icm secretion system protein IcmC	Absent	CleRt_RS08745	Pseudo
NP_820608.1	CBU_1626	Icm secretion system protein IcmG	Absent	CleRt_RS01335	Pseudo
NP_820609.2	CBU_1627	Icm secretion system protein IcmE	Absent	CleRt_RS08740	Pseudo
NP_820610.2	CBU_1628	Icm secretion system protein IcmK	Pseudo	CleRt_RS08190	Pseudo
NP_820611.1	CBU_1629	Icm secretion system protein IcmL	Pseudo	CleRt_RS01305, CleRt_RS01310	Pseudo, Pseudo
NP_820612.1	CBU_1630	Icm secretion system protein IcmL	Pseudo	CleRt_RS01305, CleRt_RS01310	Pseudo, Pseudo
NP_820613.2	CBU_1631	OmpA family protein IcmN	Absent	undefined location	Pseudo
NP_820614.1	CBU_1632	Icm secretion system protein IcmO	Absent	CleRt_RS01290	Pseudo
NP_820615.1	CBU_1633	Icm secretion system protein IcmP	Absent	CleRt_RS01285	Pseudo
NP_820616.1	CBU_1634	Icm secretion system protein IcmQ	Absent	CleRt_RS01280	Pseudo
YP_002333017.1	CBU_1634a	hypothetical protein	Absent		Absent
NP_820617.1	CBU_1635	hypothetical protein	Absent		Absent
NP_820618.1	CBU_1636	hypothetical protein	Absent		Absent
NP_820620.1	CBU_1638	ATPase	Absent		Absent
NP_820621.1	CBU_1639	hypothetical protein	Absent		Absent
NP_820623.1	CBU_1641	Icm secretion system protein IcmT	Absent		Absent
NP_820624.1	CBU_1642	Icm secretion system protein IcmS	Absent	CleRt_RS01275	Pseudo
NP_820625.2	CBU_1643	type IV secretion system protein	Absent	CleRt_RS08185	Pseudo
NP_820626.1	CBU_1644	type IV secretion system protein	Absent	CleRt_RS01265	Pseudo
NP_820627.1	CBU_1645	ATP-binding protein	Absent	CleRt_RS01260, CleRt_RS09445	Pseudo, Intact
NP_820628.1	CBU_1646	glycine betaine transporter	Absent	undefined location	Pseudo
NP_820629.1	CBU_1647	hypothetical protein	Absent		Absent
NP_820630.2	CBU_1648	type IV secretion protein DotA	Absent	CleRt_RS08170, CleRt_RS08175, CleRt_RS08180	Intact, Intact, Intact
NP_820631.2	CBU_1649	Icm secretion system protein IcmV	Absent	CleRt_RS01240	Intact
NP_820632.1	CBU_1650	Icm secretion system protein IcmW	Pseudo	CleRt_RS01235	Pseudo
NP_820633.1	CBU_1651	membrane-associated protein	Pseudo	CleRt_RS01230	Intact
NP_820634.1	CBU_1652	Icm secretion system protein IcmX	Pseudo	CleRt_RS01225	Pseudo
YP_002333019.1	CBU_1653a	virulence-associated protein C	Pseudo		Absent
NP_820638.1	CBU_1656	hypothetical protein	Absent		Absent
NP_820647.1	CBU_1665	hypothetical protein	Pseudo		Absent
NP_820651.1	CBU_1669	RNA polymerase sigma factor	Pseudo	CleRt_RS09740	Pseudo
YP_002333020.1	CBU_1675a	hypothetical protein	Absent		Absent
NP_820658.1	CBU_1676	hypothetical protein	Absent		Absent
NP_820659.1	CBU_1677	hypothetical protein	Pseudo	undefined location	Pseudo
NP_820660.1	CBU_1678	spermidine N1-acetyltransferase	Pseudo	CleRt_RS06180	Pseudo
NP_820663.2	CBU_1681	hypothetical protein	Pseudo		Absent
NP_820665.1	CBU_1683	hypothetical protein	Absent		Absent
NP_820666.1	CBU_1684	hypothetical protein	Absent		Absent
NP_820667.1	CBU_1685	hypothetical protein	Absent		Absent
NP_820668.1	CBU_1686	hypothetical protein	Absent		Absent
NP_820670.1	CBU_1689	iron-sulfur cluster assembly/repair protein	Pseudo	CleRt_RS01110	Intact
NP_820671.1	CBU_1690	hypothetical protein	Absent		Absent
NP_820672.1	CBU_1691	transcriptional regulator	Pseudo		Absent
NP_820673.1	CBU_1692	hypothetical protein	Pseudo		Absent
YP_002333021.1	CBU_1692a	hypothetical protein	Absent		Absent
NP_820679.1	CBU_1698	hypothetical ATPase	Pseudo	CleRt_RS00720	Pseudo
NP_820680.1	CBU_1699	hypothetical protein	Pseudo	CleRt_RS09735	Pseudo
YP_002333023.2	CBU_1699b	hypothetical protein	Pseudo		Absent
NP_820682.1	CBU_1701	membrane-spanning protein	Pseudo		Absent
NP_820683.1	CBU_1702	hypothetical protein	Absent		Absent
NP_820686.2	CBU_1705	hypothetical protein	Pseudo		Absent
NP_820691.1	CBU_1710	hypothetical protein	Absent		Absent
NP_820692.1	CBU_1711	hypothetical protein	Absent		Absent
YP_002333025.1	CBU_1716b	hypothetical protein	Pseudo		Absent
NP_820702.1	CBU_1721	hypothetical protein	Pseudo		Absent
NP_820704.2	CBU_1723	thiol:disulfide interchange protein	Pseudo	CleRt_RS08720, CleRt_RS09720	Pseudo, Pseudo
NP_820705.1	CBU_1724	hypothetical protein	Pseudo		Absent
NP_820709.1	CBU_1728	N-ribosylnicotinamide transporter	Pseudo	CleRt_RS00975	Intact
NP_820710.2	CBU_1729	coproporphyrinogen III oxidase	Pseudo	CleRt_RS00970	Pseudo
NP_820711.1	CBU_1730	phosphoserine phosphatase	Pseudo	CleRt_RS00965	Pseudo
NP_820712.1	CBU_1732	D-3-phosphoglycerate dehydrogenase	Pseudo	CleRt_RS00960	Pseudo
NP_820713.1	CBU_1733	membrane-spanning protein	Pseudo	undefined location	Pseudo
NP_820715.2	CBU_1735	hypothetical protein	Pseudo	CleRt_RS00935	Pseudo
NP_820721.1	CBU_1741	lipoprotein antigen	Pseudo	CleRt_RS00915	Pseudo
NP_820722.1	CBU_1742	endonuclease	Pseudo	CleRt_RS08710	Pseudo
YP_002333027.1	CBU_1749a	hypothetical protein	Absent		Absent
NP_820731.1	CBU_1751	hypothetical protein	Pseudo		Absent
NP_820732.1	CBU_1752	hypothetical protein	Absent		Absent
NP_820734.1	CBU_1754	hypothetical protein	Pseudo	CleRt_RS00860	Pseudo
NP_820735.1	CBU_1755	hypothetical protein	Pseudo		Absent
NP_820736.1	CBU_1756	Bcr family multidrug resistance transporter	Pseudo		Absent
YP_002333029.1	CBU_1758b	hypothetical protein	Pseudo		Absent
NP_820742.1	CBU_1762	FAD dependent oxidoreductase	Pseudo		Absent
NP_820743.2	CBU_1763	hypothetical ATPase	Pseudo		Absent
NP_820744.1	CBU_1764	hypothetical protein	Absent		Absent
YP_002333030.1	CBU_1764a	hypothetical protein	Absent		Absent
NP_820746.1	CBU_1766	ferrous iron transport protein B	Pseudo	CleRt_RS00850	Intact
NP_820748.1	CBU_1768	hypothetical protein	Absent		Absent
NP_820760.2	CBU_1780	hypothetical protein	Pseudo		Absent
YP_002333031.1	CBU_1785a	hypothetical protein	Pseudo		Absent
NP_820766.2	CBU_1786	hypothetical ATPase	Absent		Absent
NP_820768.2	CBU_1788	hypothetical protein	Absent		Absent
NP_820769.1	CBU_1789	gluconolactonase	Pseudo	CleRt_RS00725	Pseudo
NP_820770.1	CBU_1790	hypothetical protein	Pseudo		Absent
NP_820773.2	CBU_1794	hypothetical protein	Pseudo		Absent
NP_820776.1	CBU_1797	acyl-CoA hydrolase	Pseudo	CleRt_RS00670	Intact
NP_820777.1	CBU_1798	lysine-specific permease	Pseudo	CleRt_RS08675	Pseudo
NP_820778.1	CBU_1799	acetyltransferase	Absent		Absent
YP_002333032.1	CBU_1799a	cupin superfamily protein	Absent		Absent
NP_820779.1	CBU_1800	membrane-spanning protein	Absent		Absent
NP_820780.2	CBU_1801	hypothetical protein	Absent		Absent
NP_820781.1	CBU_1802	hypothetical protein	Absent		Absent
NP_820782.1	CBU_1803	hypothetical protein	Absent		Absent
NP_820783.1	CBU_1804	LuxR family transcriptional regulator	Absent		Absent
NP_820784.1	CBU_1805	LuxR family transcriptional regulator	Absent	undefined location	Pseudo
NP_820785.1	CBU_1806	hypothetical protein	Absent		Absent
NP_820787.1	CBU_1808	ABC transporter permease	Pseudo	CleRt_RS09650, CleRt_RS09655	Intact, Intact
NP_820788.1	CBU_1809	ABC transporter ATP-binding protein	Pseudo	CleRt_RS00650	Pseudo
NP_820789.1	CBU_1810	macrolide-specific efflux protein	Pseudo	CleRt_RS09640, CleRt_RS09645	Intact, Intact
NP_820790.1	CBU_1811	type I secretion outer membrane protein	Pseudo	CleRt_RS00640	Pseudo
NP_820792.1	CBU_1813	hypothetical protein	Pseudo		Absent
NP_820793.1	CBU_1814	outer membrane protein	Absent	undefined location	Pseudo
NP_820796.1	CBU_1817	lysine--tRNA ligase	Pseudo	CleRt_RS00605	Intact
NP_820797.1	CBU_1818	membrane-spanning protein	Pseudo		Absent
NP_820798.1	CBU_1819	membrane-associated protein	Pseudo		Absent
NP_820799.1	CBU_1820	hypothetical protein	Pseudo		Absent
NP_820800.1	CBU_1821	hypothetical protein	Pseudo		Absent
NP_820801.2	CBU_1822	superoxide dismutase (Cu-Zn)	Pseudo	CleRt_RS00600	Pseudo
NP_820802.1	CBU_1823	hypothetical protein	Absent		Absent
NP_820803.1	CBU_1824	hypothetical protein	Absent		Absent
NP_820804.1	CBU_1825	hypothetical protein	Pseudo		Absent
NP_820808.1	CBU_1829	outer-membrane lipoprotein	Pseudo	CleRt_RS00580	Intact
NP_820810.1	CBU_1831	membrane-spanning protein	Pseudo	CleRt_RS08660	Intact
NP_820812.1	CBU_1833	hypothetical protein	Absent		Absent
NP_820813.1	CBU_1834	glucose-1-phosphate thymidylyltransferase	Absent	CleRt_RS00500, CleRt_RS05445, CleRt_RS10205	Pseudo, Intact, Intact
NP_820814.1	CBU_1835	protoporphyrinogen oxidase	Pseudo	undefined location	Pseudo
NP_820815.1	CBU_1836	homoserine dehydrogenase	Pseudo	CleRt_RS00505	Pseudo
NP_820816.2	CBU_1837	UDP-glucose 4-epimerase	Pseudo		Absent
NP_820817.1	CBU_1838	dTDP-4-dehydrorhamnose 3,5-epimerase	Pseudo	CleRt_RS08655	Pseudo
NP_820822.2	CBU_1843	hypothetical protein	Pseudo	undefined location	Pseudo
YP_002333034.1	CBU_1843a	hypothetical protein	Absent		Absent
NP_820823.1	CBU_1845	membrane-spanning protein	Pseudo		Absent
YP_002333035.1	CBU_1847b	hypothetical protein	Absent		Absent
NP_820826.1	CBU_1849	hypothetical protein	Absent		Absent
NP_820827.2	CBU_1850	hypothetical protein	Absent		Absent
NP_820829.1	CBU_1852	hypothetical protein	Absent	CleRt_RS08660	Intact
NP_820830.1	CBU_1853	GtrA family protein	Pseudo	CleRt_RS08705	Pseudo
NP_820831.2	CBU_1854	hypothetical protein	Pseudo	undefined location	Pseudo
NP_820832.2	CBU_1855	type 4 pili biogenesis protein	Pseudo	CleRt_RS09620	Intact
NP_820833.2	CBU_1856	3-hydroxyisobutyryl-CoA hydrolase	Pseudo	CleRt_RS00490	Pseudo
NP_820834.1	CBU_1857	oligopeptide ABC transporter ATP-binding protein	Pseudo	CleRt_RS08635	Pseudo
NP_820835.1	CBU_1858	oligopeptide ABC transporter permease	Pseudo	CleRt_RS09615	Pseudo
NP_820836.2	CBU_1859	oligopeptide ABC transporter permease	Pseudo	CleRt_RS08630	Pseudo
NP_820839.1	CBU_1862	lysine 2,3-aminomutase	Pseudo	CleRt_RS00475	Intact
NP_820840.1	CBU_1863	membrane-spanning protein	Pseudo		Absent
NP_820841.1	CBU_1864	hypothetical protein	Absent		Absent
NP_820842.2	CBU_1865	membrane-associated protein	Pseudo	CleRt_RS00470	Pseudo
NP_820843.1	CBU_1866	topoisomerase IV subunit A	Absent	CleRt_RS00465	Intact
NP_820844.1	CBU_1867	hypothetical protein	Absent		Absent
YP_002333036.1	CBU_1867a	hypothetical protein	Absent		Absent
NP_820846.1	CBU_1869	hypothetical protein	Pseudo	CleRt_RS00460	Pseudo
NP_820848.1	CBU_1871	anthranilate synthase component II	Pseudo	CleRt_RS02775, CleRt_RS03510	Intact, Intact
NP_820850.1	CBU_1873	mucoidy activation protein	Absent	CleRt_RS00445	Intact
NP_820853.1	CBU_1876	SAM-dependent methyltransferase	Pseudo	CleRt_RS00430	Intact
NP_820854.1	CBU_1877	hypothetical ATPase	Pseudo		Absent
NP_820856.1	CBU_1879	peptide deformylase	Pseudo		Absent
NP_820857.1	CBU_1880	membrane-spanning protein	Pseudo	CleRt_RS09610	Pseudo
NP_820859.1	CBU_1882	glutamate-1-semialdehyde 2,1-aminomutase	Pseudo	CleRt_RS10525	Intact
NP_820860.1	CBU_1883	queuosine biosynthesis protein	Pseudo	undefined location	Pseudo
NP_820861.1	CBU_1884	membrane-spanning protein	Pseudo	CleRt_RS10340, CleRt_RS10345	Intact, Intact
NP_820863.1	CBU_1886	hypothetical protein	Absent		Absent
NP_820864.1	CBU_1887	multimodular transpeptidase-transglycosylase PBP 1A	Pseudo	CleRt_RS09595, CleRt_RS09600, CleRt_RS09605	Pseudo, Intact, Intact
NP_820865.1	CBU_1888	hypothetical protein	Pseudo	CleRt_RS09590	Intact
NP_820867.1	CBU_1890	hypothetical protein	Absent	undefined location	Pseudo
NP_820868.2	CBU_1891	type 4 pili secretin	Pseudo	CleRt_RS00770, CleRt_RS08615, CleRt_RS09580	Intact, Intact, Intact
NP_820869.1	CBU_1892	shikimate kinase	Pseudo	CleRt_RS00385	Intact
NP_820870.1	CBU_1893	3-dehydroquinate synthase	Pseudo	CleRt_RS00380	Intact
NP_820872.1	CBU_1895	hypothetical protein	Pseudo		Absent
YP_002333039.1	CBU_1896b	hypothetical protein	Pseudo		Absent
NP_820881.1	CBU_1904	cell division ATP-binding protein	Pseudo	CleRt_RS00060	Pseudo
NP_820882.2	CBU_1905	cell division protein	Pseudo	CleRt_RS00065	Pseudo
NP_820883.1	CBU_1906	hypothetical protein	Absent		Absent
NP_820884.1	CBU_1907	ribosomal-protein-serine acetyltransferase	Absent		Absent
NP_820885.1	CBU_1908	hypothetical protein	Absent		Absent
NP_820887.1	CBU_1910	outer membrane protein	Pseudo	CleRt_RS00075	Intact
NP_820892.1	CBU_1915	16S rRNA m(5)C 967 methyltransferase	Pseudo	CleRt_RS08545, CleRt_RS08550	Intact, Intact
NP_820896.3	CBU_1919	membrane protein insertion efficiency factor YidD	Pseudo	CleRt_RS00105	Intact
NP_820898.1	CBU_1921	hypothetical protein	Absent		Absent
NP_820902.1	CBU_1925	methyltransferase	Pseudo	CleRt_RS08555	Intact
NP_820905.2	CBU_1928	acyl-CoA synthetase	Absent	CleRt_RS06520, CleRt_RS08560	Pseudo, Pseudo
NP_820906.2	CBU_1929	MFS superfamily transporter	Absent	CleRt_RS04105	Intact
NP_820907.1	CBU_1930	hypothetical protein	Absent		Absent
YP_002333040.1	CBU_1930a	hypothetical protein	Absent		Absent
NP_820908.1	CBU_1931	hypothetical protein	Absent		Absent
NP_820909.2	CBU_1932	hypothetical protein	Absent	CleRt_RS08015	Intact
NP_820910.2	CBU_1933	DNA-binding protein	Absent	undefined location	Pseudo
NP_820911.2	CBU_1934	ATP-dependent DNA ligase	Pseudo	undefined location	Pseudo
NP_820913.1	CBU_1936	hypothetical protein	Pseudo		Absent
YP_002333042.2	CBU_1947a	hypothetical protein	Absent		Absent
NP_820925.1	CBU_1950	membrane-spanning protein	Absent		Absent
NP_820926.1	CBU_1951	hypothetical protein	Absent		Absent
NP_820927.1	CBU_1952	ABC transporter ATP-binding protein	Absent		Absent
NP_820928.1	CBU_1953	membrane-spanning protein	Absent		Absent
NP_820929.1	CBU_1954	(2R)-phospho-3-sulfolactate synthase	Pseudo		Absent
NP_820930.2	CBU_1955	NAD(P) transhydrogenase subunit alpha	Pseudo	CleRt_RS00230	Pseudo
NP_820932.1	CBU_1957	NAD(P) transhydrogenase subunit beta	Pseudo	CleRt_RS09560	Pseudo
YP_002333043.1	CBU_1959a	hypothetical protein	Pseudo		Absent
NP_820935.2	CBU_1960	hypothetical protein	Pseudo	CleRt_RS00245	Pseudo
NP_820941.1	CBU_1966	glutamyl-tRNA reductase	Pseudo	CleRt_RS07685, CleRt_RS09465	Intact, Intact
NP_820942.1	CBU_1967	multidrug resistance protein D	Absent	CleRt_RS04810	Pseudo
NP_820948.1	CBU_1973	hypothetical protein	Absent		Absent
NP_820949.1	CBU_1974	hypothetical protein	Absent		Absent
NP_820951.1	CBU_1976	mannose-1-phosphate guanyltransferase	Pseudo	CleRt_RS07710	Pseudo
NP_820952.2	CBU_1977	chlorosome protein	Pseudo	CleRt_RS10445, CleRt_RS10450	Intact, Intact
NP_820958.1	CBU_1983	universal stress protein A	Pseudo	CleRt_RS09470	Pseudo
NP_820959.1	CBU_1984	hypothetical protein	Absent	undefined location	Pseudo
NP_820960.1	CBU_1985	hypothetical protein	Pseudo	CleRt_RS08505	Intact
YP_002333045.1	CBU_1987a	hypothetical protein	Absent		Absent
YP_002333047.1	CBU_1987c	hypothetical protein	Pseudo		Absent
NP_820966.1	CBU_1991	toxin-antitoxin system antitoxin RelB	Pseudo		Absent
NP_820967.1	CBU_1992	toxin-antitoxin system antitoxin RelE	Pseudo	CleRt_RS09480	Pseudo
NP_820969.2	CBU_1994	hypothetical protein	Pseudo	CleRt_RS07760	Pseudo
NP_820970.2	CBU_1995	acylphosphatase	Pseudo	undefined location	Pseudo
NP_820973.1	CBU_1998	DNA processing protein	Pseudo	CleRt_RS09490	Pseudo
NP_820976.1	CBU_2001	hypothetical protein	Absent		Absent
YP_002333048.1	CBU_2003a	hypothetical protein	Absent		Absent
NP_820980.1	CBU_2005	sensor protein	Pseudo	CleRt_RS07800	Pseudo
NP_820981.1	CBU_2006	two-component response regulator	Pseudo	CleRt_RS06410, CleRt_RS07805	Intact, Pseudo
NP_820982.1	CBU_2007	hypothetical protein	Pseudo		Absent
NP_820985.1	CBU_2010	hypothetical protein	Pseudo		Absent
NP_820988.1	CBU_2013	hypothetical protein	Pseudo		Absent
NP_820989.1	CBU_2014	membrane-associated protein	Absent	undefined location	Pseudo
NP_820990.2	CBU_2016	hypothetical protein	Pseudo		Absent
NP_820994.1	CBU_2020	glutamate/gamma-aminobutyrate antiporter	Absent	CleRt_RS05785	Pseudo
NP_820995.2	CBU_2021	hypothetical ATPase	Pseudo		Absent
NP_820997.1	CBU_2024	cystathionine beta-synthase	Pseudo	CleRt_RS07890	Pseudo
NP_820998.1	CBU_2025	cystathionine gamma-lyase	Pseudo	CleRt_RS07895	Pseudo
NP_821000.1	CBU_2027	hypothetical protein	Absent		Absent
NP_821001.1	CBU_2028	hypothetical protein	Absent		Absent
NP_821005.1	CBU_2032	GGDEF family protein	Pseudo	CleRt_RS07925	Pseudo
NP_821006.1	CBU_2033	hypothetical protein	Absent		Absent
NP_821012.1	CBU_2040	HlyD family type I secretion adaptor protein	Absent	CleRt_RS07945	Pseudo
NP_821013.2	CBU_2041	transcriptional regulatory protein	Absent		Absent
NP_821017.1	CBU_2046	hypothetical protein	Absent		Absent
NP_821018.1	CBU_2047	methylenetetrahydrofolate reductase	Pseudo	CleRt_RS07950	Pseudo
NP_821019.1	CBU_2048	5-methyltetrahydropteroyltriglutamate--homocysteine methyltransferase	Pseudo	CleRt_RS07955	Pseudo
YP_002333049.1	CBU_2051a	hypothetical protein	Pseudo		Absent
NP_821023.1	CBU_2052	hypothetical protein	Pseudo		Absent
NP_821026.1	CBU_2055	zinc uptake transporter	Pseudo	CleRt_RS07970	Pseudo
NP_821027.2	CBU_2056	hypothetical protein	Absent		Absent
NP_821029.1	CBU_2058	proline/betaine transporter	Pseudo		Absent
NP_821032.1	CBU_2061	hypothetical protein	Absent		Absent
NP_821036.1	CBU_2065	hypothetical protein	Absent		Absent
NP_821037.2	CBU_2067	MFS superfamily transporter	Pseudo	CleRt_RS07995, CleRt_RS08000	Intact, Pseudo
NP_821039.1	CBU_2069	thymidine kinase	Pseudo	CleRt_RS08020	Pseudo
NP_821040.1	CBU_2070	chorismate mutase family protein	Pseudo		Absent
NP_821041.1	CBU_2071	membrane-spanning protein	Pseudo		Absent
NP_821042.1	CBU_2072	hypothetical protein	Pseudo	CleRt_RS08025	Intact
NP_821044.1	CBU_2074	porphobilinogen deaminase	Pseudo	CleRt_RS08035	Pseudo
NP_821045.1	CBU_2075	3-dehydroquinate dehydratase	Pseudo	CleRt_RS08040	Intact
NP_821047.1	CBU_2077	uroporphyrinogen-III synthase	Pseudo	undefined location	Pseudo
NP_821048.1	CBU_2078	Fic family protein	Absent		Absent
NP_821049.1	CBU_2079	hypothetical protein	Absent		Absent
NP_821052.2	CBU_2082	hypothetical protein	Pseudo	CleRt_RS08060	Pseudo
NP_821053.2	CBU_2083	queuosine biosynthesis protein	Pseudo	CleRt_RS04430	Pseudo
NP_821054.1	CBU_2084	hypothetical protein	Absent		Absent
NP_821055.1	CBU_2085	hypothetical protein	Absent		Absent
YP_002332937.1	CBU_2095a	hypothetical protein	Absent		Absent
YP_022738.1	CBU_2096	hypothetical protein	Absent		Absent

## Sheet: S9
Table S9. ATPase and Transporter Genes: Intact in C. burnetii RSA493 but Pseudo/Absent in CLEOA
protein_id	locus_tag	NCBI Annotation	CLEOA gene status	CRt locus_tag	CRt gene status
NP_819101.2	CBU_0048	periplasmic component of efflux system	Pseudo	CleRt_RS10415	Intact
NP_819411.1	CBU_0371	multidrug resistance transporter, Bcr family	Absent		Absent
NP_819592.1	CBU_0562	hypothetical ATPase	Pseudo		Absent
NP_819666.1	CBU_0636	transporter, drug/metabolite exporter family	Pseudo		Absent
NP_819779.1	CBU_0753	acriflavin resistance plasma membrane protein	Absent	CleRt_RS08850, CleRt_RS08930, CleRt_RS10120, CleRt_RS10125	Pseudo, Pseudo, Intact, Intact
NP_819780.1	CBU_0754	acriflavin resistance periplasmic protein	Pseudo	CleRt_RS02685, CleRt_RS03420	Pseudo, Pseudo
NP_819790.2	CBU_0768	multidrug resistance protein B	Absent	undefined location	Pseudo
NP_819792.2	CBU_0770	hypothetical ATPase	Pseudo		Absent
NP_819812.2	CBU_0792	multidrug resistance protein B	Absent		Absent
NP_819824.1	CBU_0804	acriflavin resistance plasma membrane protein	Pseudo	CleRt_RS05570, CleRt_RS08395, CleRt_RS10120, CleRt_RS10125	Intact, Intact, Intact, Intact
NP_819832.1	CBU_0812	Na+ driven multidrug efflux pump	Pseudo	CleRt_RS05540	Pseudo
NP_819967.1	CBU_0959	multidrug resistance transporter, Bcr family	Absent		Absent
NP_820023.1	CBU_1017	hypothetical ATPase	Absent		Absent
NP_820033.1	CBU_1027	ATPase	Absent	CleRt_RS09535	Pseudo
NP_820092.1	CBU_1093	acriflavin resistance plasma membrane protein	Pseudo	CleRt_RS08395, CleRt_RS10080, CleRt_RS10120, CleRt_RS10125, CleRt_RS10130	Intact, Pseudo, Intact, Intact, Intact
NP_820093.1	CBU_1094	acriflavin resistance periplasmic protein	Pseudo	CleRt_RS08365	Intact
NP_820174.1	CBU_1179	multidrug resistance transporter, Bcr family	Pseudo	CleRt_RS04810	Pseudo
NP_820184.6	CBU_1189	ATPase, AAA family/recombination factor protein RarA	Pseudo	CleRt_RS04275	Pseudo
NP_820229.2	CBU_1234	hypothetical ATPase	Pseudo		Absent
NP_820239.1	CBU_1244	multidrug resistance protein B	Pseudo	CleRt_RS05900	Pseudo
NP_820276.1	CBU_1284	hypothetical ATPase	Pseudo		Absent
NP_820277.1	CBU_1285	multidrug resistance protein B	Absent	undefined location	Pseudo
NP_820278.1	CBU_1286	hypothetical ATPase	Pseudo		Absent
NP_820325.1	CBU_1336	transporter, drug/metabolite exporter family	Pseudo	CleRt_RS05695	Intact
NP_820441.1	CBU_1458	hypothetical ATPase	Absent		Absent
NP_820474.2	CBU_1491	AAA family ATPase (HigB toxin protein)	Absent		Absent
NP_820490.1	CBU_1507	copper-exporting ATPase	Absent	CleRt_RS08775, CleRt_RS08780	Pseudo, Pseudo
NP_820491.1	CBU_1508	hypothetical ATPase	Absent		Absent
NP_820563.1	CBU_1580	ATPase	Pseudo	CleRt_RS09790, CleRt_RS09795, CleRt_RS09800	Intact, Intact, Intact
NP_820620.1	CBU_1638	ATPase	Absent		Absent
NP_820679.1	CBU_1698	hypothetical ATPase	Pseudo	CleRt_RS00720	Pseudo
NP_820736.1	CBU_1756	multidrug resistance transporter, Bcr family	Pseudo		Absent
NP_820743.2	CBU_1763	hypothetical ATPase	Pseudo		Absent
NP_820766.2	CBU_1786	hypothetical ATPase	Absent		Absent
NP_820789.1	CBU_1810	macrolide-specific efflux protein	Pseudo	CleRt_RS09640, CleRt_RS09645	Intact, Intact
NP_820854.1	CBU_1877	hypothetical ATPase	Pseudo		Absent
NP_820942.1	CBU_1967	multidrug resistance protein D	Pseudo	CleRt_RS04810	Pseudo
NP_820995.2	CBU_2021	hypothetical ATPase	Pseudo		Absent

## Sheet: S10
Table S10. pH-Regulation Genes: Intact in C. burnetii RSA493 but Pseudo/Absent in CLEOA
protein_id	locus_tag	NCBI Annotation	CLEOA gene status	CRt locus_tag	CRt gene status
NP_819189.1	CBU_0139	carbonic anhydrase	Pseudo	CleRt_RS09410	Pseudo
NP_819832.1	CBU_0812	Na+ driven multidrug efflux pump	Pseudo	CleRt_RS05540	Pseudo
NP_820336.1	CBU_1347	glutamate/gamma-aminobutyrate antiporter	Pseudo	CleRt_RS05785	Pseudo
NP_820565.1	CBU_1582	sodium/proton antiporter protein	Pseudo		Absent
NP_820566.1	CBU_1583	sodium/proton antiporter protein	Absent		Absent
NP_820567.1	CBU_1584	sodium/proton antiporter protein	Pseudo		Absent
NP_820568.1	CBU_1585	sodium/proton antiporter protein	Pseudo		Absent
NP_820570.1	CBU_1587	sodium/proton antiporter protein	Pseudo		Absent
NP_820571.1	CBU_1588	sodium/proton antiporter protein	Pseudo	undefined location	Pseudo
NP_820573.1	CBU_1590	Na+/H+ antiporter	Pseudo		Absent
NP_820994.1	CBU_2020	glutamate/gamma-aminobutyrate antiporter	Pseudo	CleRt_RS05785	Pseudo

[truncated: 5 more sheets: S11, S12, S13, S14, S15]
